# Supplementary material for: Deficiency in Galectin-3, -8, and -9 impairs immunity to chronic Mycobacterium tuberculosis infection but not acute infection with multiple intracellular pathogens
Source: PLoS Pathog. 2023 Jun 23;19(6):e1011088. doi: 10.1371/journal.ppat.1011088 (PMC10325092; doi:10.1371/journal.ppat.1011088)
Supplement: S1 Table — (XLSX) [file ppat.1011088.s008.xlsx]

## Sheet: Tab A
ID	Rank	Uniq Pep	Acc #	Num Unique	% Cov	Best Disc Score	Best Expect Val	Protein MW	Species	Protein Name
WT Mtb	[1]		P0A520	36	66.5	4.74	8e-07	56727.1	MYCOBACTERIUM TUBERCULOSIS	CH602_MYCTU 60 kDa chaperonin 2
WT Mtb	[1-1]	16	P0A518	17	41.7	3.41	2.6e-06	55877.9	MYCOBACTERIUM TUBERCULOSIS	CH601_MYCTU 60 kDa chaperonin 1
WT Mtb	[2]		P0A5B9	22	43.8	4.8	8.5e-08	66831.4	MYCOBACTERIUM TUBERCULOSIS	DNAK_MYCTU Chaperone protein DnaK
WT Mtb	[3]		P04264	15	25.2	4.7	2e-08	66039.2	HOMO SAPIENS	K2C1_HUMAN Keratin, type II cytoskeletal 1
WT Mtb	[3-1]	8	P35908	9	18.8	4.3	7.3e-08	65433.4	HOMO SAPIENS	K22E_HUMAN Keratin, type II cytoskeletal 2 epidermal
WT Mtb	[3-2]	2	P04259	3	5.5	2.31	0.00036	60067.4	HOMO SAPIENS	K2C6B_HUMAN Keratin, type II cytoskeletal 6B
WT Mtb	[4]		P0A566	11	85	5.48	2.3e-08	10793.9	MYCOBACTERIUM TUBERCULOSIS	ESXB_MYCTU ESAT-6-like protein esxB
WT Mtb	[5]		P63677	15	39.9	4.38	2.9e-07	53094.6	MYCOBACTERIUM TUBERCULOSIS	ATPB_MYCTU ATP synthase subunit beta
WT Mtb	[6]		P65340	20	31.9	3.51	4.3e-07	81582.2	MYCOBACTERIUM TUBERCULOSIS	METE_MYCTU 5-methyltetrahydropteroyltriglutamate--homocysteine methyltransferase
WT Mtb	[7]		P0A558	12	38.4	4.54	1.1e-07	43593.9	MYCOBACTERIUM TUBERCULOSIS	EFTU_MYCTU Elongation factor Tu
WT Mtb	[8]		P09621	12	100	4.53	1.2e-07	10804.3	MYCOBACTERIUM TUBERCULOSIS	CH10_MYCTU 10 kDa chaperonin
WT Mtb	[9]		P0A5J6	9	38.3	4.71	8.3e-08	34322.1	MYCOBACTERIUM TUBERCULOSIS	MDH_MYCTU Malate dehydrogenase
WT Mtb	[10]		P63673	11	34.4	4.59	1.5e-08	59288.7	MYCOBACTERIUM TUBERCULOSIS	ATPA_MYCTU ATP synthase subunit alpha
WT Mtb	[11]		Q08129	11	23.8	3.63	3.5e-06	80605.5	MYCOBACTERIUM TUBERCULOSIS	KATG_MYCTU Catalase-peroxidase
WT Mtb	[12]		P0CG95	7	94	6.17	4.1e-10	10165.4	MYCOBACTERIUM TUBERCULOSIS	Y814_MYCTU Uncharacterized protein Rv0814c
WT Mtb	[12-1]	0	P0CG96	7	94	6.17	4.1e-10	10165.4	MYCOBACTERIUM TUBERCULOSIS	Y3118_MYCTU Uncharacterized protein Rv3118
WT Mtb	[12-2]	0	P0CG97	7	94	6.17	4.1e-10	10165.4	MYCOBACTERIUM TUBERCULOSIS	Y836_MYCTU Uncharacterized protein MT0836
WT Mtb	[12-3]	0	P0CG98	7	94	6.17	4.1e-10	10165.4	MYCOBACTERIUM TUBERCULOSIS	Y3200_MYCTU Uncharacterized protein MT3200
WT Mtb	[13]		P95124	11	60.3	4.15	2.4e-07	30364.3	MYCOBACTERIUM TUBERCULOSIS	Y2971_MYCTU Uncharacterized oxidoreductase Rv2971/MT3049
WT Mtb	[14]		P96377	11	34	3.52	1.4e-06	44961.9	MYCOBACTERIUM TUBERCULOSIS	ENO_MYCTU Enolase
WT Mtb	[15]		Q79G13	7	33.2	6.12	1.1e-10	39974.3	MYCOBACTERIUM TUBERCULOSIS	Q79G13_MYCTU Cellulase celA1
WT Mtb	[16]		P32724	12	45.1	3.3	2.7e-06	24532.8	MYCOBACTERIUM TUBERCULOSIS	GRPE_MYCTU Protein grpE
WT Mtb	[17]		O53842	8	41	4.76	1.5e-08	30189.5	MYCOBACTERIUM TUBERCULOSIS	O53842_MYCTU Putative uncharacterized protein
WT Mtb	[18]		P0A4W6	7	47.8	4.21	5.5e-07	12524.1	MYCOBACTERIUM TUBERCULOSIS	ACPM_MYCTU Meromycolate extension acyl carrier protein
WT Mtb	[19]		Q79FN7	10	29.4	3.47	1.8e-06	40763.2	MYCOBACTERIUM TUBERCULOSIS	Q79FN7_MYCTU PROBABLE TRANSCRIPTIONAL REGULATORY PROTEIN MOXR1
WT Mtb	[20]		O53580	10	21	3.1	1.7e-05	69232.6	MYCOBACTERIUM TUBERCULOSIS	FAA32_MYCTU Long-chain-fatty-acid--AMP ligase FadD32
WT Mtb	[21]		P0A590	7	18.6	4.73	3.5e-08	53570.4	MYCOBACTERIUM TUBERCULOSIS	GLNA1_MYCTU Glutamine synthetase 1
WT Mtb	[22]		O06352	6	100	4.98	7.6e-09	5695.4	MYCOBACTERIUM TUBERCULOSIS	O06352_MYCTU Putative uncharacterized protein
WT Mtb	[23]		P0A5Q4	7	41.7	3.62	2.9e-06	24855.4	MYCOBACTERIUM TUBERCULOSIS	MP64_MYCTU Immunogenic protein MPT64
WT Mtb	[24]		O50433	5	48.1	5.62	6e-09	11839.3	MYCOBACTERIUM TUBERCULOSIS	O50433_MYCTU Ferredoxin
WT Mtb	[25]		P0C5C4	8	42.2	3.92	8.4e-08	29258.2	MYCOBACTERIUM TUBERCULOSIS	35KD_MYCTU 35 kDa protein
WT Mtb	[26]		P66952	5	65.5	4.76	9.7e-09	16896.3	MYCOBACTERIUM TUBERCULOSIS	TPX_MYCTU Probable thiol peroxidase
WT Mtb	[27]		P13645	9	14.4	3.13	4.1e-06	58827.5	HOMO SAPIENS	K1C10_HUMAN Keratin, type I cytoskeletal 10
WT Mtb	[27-1]	0	Q7Z3Y7	4	5.4	1.82	0.00054	50567.8	HOMO SAPIENS	K1C28_HUMAN Keratin, type I cytoskeletal 28
WT Mtb	[27-2]	0	Q7Z3Y8	3	3.9	1.82	0.00054	49822.8	HOMO SAPIENS	K1C27_HUMAN Keratin, type I cytoskeletal 27
WT Mtb	[27-3]	0	Q7Z3Z0	3	4	1.82	0.00054	49318.3	HOMO SAPIENS	K1C25_HUMAN Keratin, type I cytoskeletal 25
WT Mtb	[27-4]	0	P02533	3	3.4	1.74	0.00089	51561.9	HOMO SAPIENS	K1C14_HUMAN Keratin, type I cytoskeletal 14
WT Mtb	[27-5]	0	P08779	3	3.4	1.74	0.00089	51268.3	HOMO SAPIENS	K1C16_HUMAN Keratin, type I cytoskeletal 16
WT Mtb	[27-6]	0	Q7Z3Y9	2	1.9	1.74	0.00089	51911.1	HOMO SAPIENS	K1C26_HUMAN Keratin, type I cytoskeletal 26
WT Mtb	[28]		P0A5V2	6	44.6	3.87	2.8e-06	13440.6	MYCOBACTERIUM TUBERCULOSIS	RL7_MYCTU 50S ribosomal protein L7/L12
WT Mtb	[29]		P60176	9	22	2.76	0.00012	54324.1	MYCOBACTERIUM TUBERCULOSIS	SAHH_MYCTU Adenosylhomocysteinase
WT Mtb	[30]		O53275	7	42.5	3.74	7.7e-07	31691.2	MYCOBACTERIUM TUBERCULOSIS	ETFA_MYCTU Electron transfer flavoprotein subunit alpha
WT Mtb	[31]		P0A544	7	16.7	3.53	2.1e-06	54554.7	MYCOBACTERIUM TUBERCULOSIS	SERA_MYCTU D-3-phosphoglycerate dehydrogenase
WT Mtb	[32]		P63427	6	21.1	3.93	5.7e-07	41723.7	MYCOBACTERIUM TUBERCULOSIS	ACDP_MYCTU Probable acyl-CoA dehydrogenase fadE25
WT Mtb	[33]		P0A570	5	100	3.96	1.1e-06	9942	MYCOBACTERIUM TUBERCULOSIS	ESXN_MYCTU ESAT-6-like protein esxN
WT Mtb	[33-1]	1	P95242	5	100	3.96	1.1e-06	9954.1	MYCOBACTERIUM TUBERCULOSIS	ES6L6_MYCTU Putative ESAT-6-like protein 6
WT Mtb	[33-2]	1	O05300	4	84	3.96	1.1e-06	9928.1	MYCOBACTERIUM TUBERCULOSIS	ESXL_MYCTU ESAT-6-like protein esxL
WT Mtb	[33-3]	0	P96364	3	56.4	3.96	1.1e-06	9832.9	MYCOBACTERIUM TUBERCULOSIS	ESXI_MYCTU ESAT-6-like protein esxI
WT Mtb	[34]		P75019	8	35.8	3.05	8.8e-06	29101.4	MYCOBACTERIUM TUBERCULOSIS	P75019_MYCTU Enoyl-CoA hydratase
WT Mtb	[35]		O07739	7	97.2	3.25	4.8e-06	7467.3	MYCOBACTERIUM TUBERCULOSIS	O07739_MYCTU Putative uncharacterized protein
WT Mtb	[36]		O06153	6	47.9	3.84	9.1e-07	15312.5	MYCOBACTERIUM TUBERCULOSIS	Y1636_MYCTU Universal stress protein Rv1636/MT1672
WT Mtb	[37]		O53189	9	26.2	2.55	3.8e-05	50616.4	MYCOBACTERIUM TUBERCULOSIS	TIG_MYCTU Trigger factor
WT Mtb	[38]		Q50906	6	32	3.46	4.8e-06	32721	MYCOBACTERIUM TUBERCULOSIS	APA_MYCTU Alanine and proline-rich secreted protein apa
WT Mtb	[39]		O53872	7	12.6	3.34	4.9e-06	76104.7	MYCOBACTERIUM TUBERCULOSIS	O53872_MYCTU Fatty-acid oxidation protein fadB
WT Mtb	[40]		O69744	6	68.7	3.65	8.5e-07	12199.7	MYCOBACTERIUM TUBERCULOSIS	ESPL_MYCTU ESX-1 secretion-associated protein EspL
WT Mtb	[41]		P63456	5	19.2	4.19	4.3e-07	44277.7	MYCOBACTERIUM TUBERCULOSIS	FAB2_MYCTU 3-oxoacyl-[acyl-carrier-protein] synthase 2
WT Mtb	[42]		P95143	5	19.6	4.33	7.1e-08	45342	MYCOBACTERIUM TUBERCULOSIS	LLDD_MYCTU Putative L-lactate dehydrogenase [cytochrome]
WT Mtb	[43]		Q10530	6	17.9	3.05	6.1e-05	47978.8	MYCOBACTERIUM TUBERCULOSIS	CISY1_MYCTU Citrate synthase 1
WT Mtb	[44]		P0A5P6	7	40.7	3.21	1.1e-05	21534.6	MYCOBACTERIUM TUBERCULOSIS	HBHA_MYCTU Heparin-binding hemagglutinin
WT Mtb	[45]		P63454	7	37.7	3.2	9.6e-07	43316.5	MYCOBACTERIUM TUBERCULOSIS	FAB1_MYCTU 3-oxoacyl-[acyl-carrier-protein] synthase 1
WT Mtb	[46]		P0A564	3	60	5.74	1.2e-09	9904	MYCOBACTERIUM TUBERCULOSIS	ESXA_MYCTU 6 kDa early secretory antigenic target
WT Mtb	[47]		P0A5Q2	5	44.7	3.77	1.2e-06	16514.2	MYCOBACTERIUM TUBERCULOSIS	MP63_MYCTU Immunogenic protein MPT63
WT Mtb	[48]		O06147	5	13.9	3.8	1.7e-06	53202.2	MYCOBACTERIUM TUBERCULOSIS	RS1_MYCTU 30S ribosomal protein S1
WT Mtb	[49]		P0A654	5	87.2	3.47	2.7e-06	13357.6	MYCOBACTERIUM TUBERCULOSIS	Y3716_MYCTU UPF0133 protein Rv3716c/MT3819
WT Mtb	[50]		P96825	4	19.2	4.52	4.3e-07	29778.9	MYCOBACTERIUM TUBERCULOSIS	Y0148_MYCTU Putative short-chain type dehydrogenase/reductase Rv0148
WT Mtb	[51]		P65633	5	11.8	3.82	7.3e-08	57088.2	MYCOBACTERIUM TUBERCULOSIS	ODO2_MYCTU Dihydrolipoyllysine-residue succinyltransferase component of 2-oxoglutarate dehydrogenase complex
WT Mtb	[52]		P0A5N2	7	25.4	2.96	1.4e-06	28277.4	MYCOBACTERIUM TUBERCULOSIS	AG84_MYCTU Antigen 84
WT Mtb	[53]		Q8VJZ6	4	70.6	4	9.7e-08	9507.3	MYCOBACTERIUM TUBERCULOSIS	Q8VJZ6_MYCTU Putative uncharacterized protein
WT Mtb	[54]		O05312	5	57.3	3.27	2.2e-06	7810	MYCOBACTERIUM TUBERCULOSIS	O05312_MYCTU Putative uncharacterized protein
WT Mtb	[55]		P63879	4	30.9	4.32	4.4e-08	21782.6	MYCOBACTERIUM TUBERCULOSIS	CUT1_MYCTU Probable cutinase Rv1984c/MT2037
WT Mtb	[56]		O53753	4	20.3	3.97	3.3e-07	30728.7	MYCOBACTERIUM TUBERCULOSIS	FADB2_MYCTU 3-hydroxybutyryl-CoA dehydrogenase
WT Mtb	[57]		P0A5J4	6	10.1	2.82	1.4e-05	80403.7	MYCOBACTERIUM TUBERCULOSIS	MASZ_MYCTU Malate synthase G
WT Mtb	[58]		P65762	4	35.2	4.16	1.1e-07	19239.6	MYCOBACTERIUM TUBERCULOSIS	PPIA_MYCTU Probable peptidyl-prolyl cis-trans isomerase A
WT Mtb	[59]		P64097	5	33.8	3.21	1.1e-05	28081	MYCOBACTERIUM TUBERCULOSIS	ETFB_MYCTU Electron transfer flavoprotein subunit beta
WT Mtb	[60]		P96228	5	43.9	4.01	7.6e-08	14708.8	MYCOBACTERIUM TUBERCULOSIS	ESPR_MYCTU ESX-1 secretion-associated regulator EspR
WT Mtb	[61]		P67226	6	62.5	2.63	5.3e-05	18634.1	MYCOBACTERIUM TUBERCULOSIS	Y2140_MYCTU UPF0098 protein Rv2140c/MT2198
WT Mtb	[62]		O53871	3	13.6	4.6	1.9e-07	42414.9	MYCOBACTERIUM TUBERCULOSIS	Y0859_MYCTU Putative acyltransferase Rv0859
WT Mtb	[63]		P0A526	4	35.5	3.59	9.9e-07	21707.9	MYCOBACTERIUM TUBERCULOSIS	CLPP1_MYCTU ATP-dependent Clp protease proteolytic subunit 1
WT Mtb	[64]		P02768	4	5.9	3.48	3.8e-06	69367.4	HOMO SAPIENS	ALBU_HUMAN Serum albumin
WT Mtb	[65]		P71590	5	19.5	2.93	6.8e-06	56880.7	MYCOBACTERIUM TUBERCULOSIS	P71590_MYCTU Putative uncharacterized protein TB39.8
WT Mtb	[66]		P0A616	5	39.7	2.76	5.4e-05	12544.6	MYCOBACTERIUM TUBERCULOSIS	THIO_MYCTU Thioredoxin
WT Mtb	[67]		Q6MWX1	4	10.4	3.16	5.8e-06	39414	MYCOBACTERIUM TUBERCULOSIS	Q6MWX1_MYCTU PE FAMILY PROTEIN
WT Mtb	[67-1]	2	Q7D8M9	3	13.3	4.21	1.7e-07	39158.8	MYCOBACTERIUM TUBERCULOSIS	Q7D8M9_MYCTU PPE FAMILY PROTEIN
WT Mtb	[67-2]	0	Q11031	3	7.6	2.18	5.8e-06	40015.9	MYCOBACTERIUM TUBERCULOSIS	PPE19_MYCTU Uncharacterized PPE family protein PPE19
WT Mtb	[68]		P0A5P8	3	35.7	4.19	1.9e-06	16635.2	MYCOBACTERIUM TUBERCULOSIS	MTB12_MYCTU Low molecular weight antigen MTB12
WT Mtb	[69]		P95057	4	59.7	3.16	8.5e-06	8859.1	MYCOBACTERIUM TUBERCULOSIS	RL29_MYCTU 50S ribosomal protein L29
WT Mtb	[70]		P96832	3	9.8	3.47	8.2e-06	37694.2	MYCOBACTERIUM TUBERCULOSIS	P96832_MYCTU NAD(P) transhydrogenase alpha subunit pntAa
WT Mtb	[71]		P96927	4	27.5	3.51	5.7e-07	14934.2	MYCOBACTERIUM TUBERCULOSIS	P96927_MYCTU MaoC family protein
WT Mtb	[72]		P83734	4	22.2	2.64	0.00074	34472.4	MYCOBACTERIUM TUBERCULOSIS	ADOK_MYCTU Adenosine kinase
WT Mtb	[73]		P69440	5	31.5	2.76	3.8e-06	20125.1	MYCOBACTERIUM TUBERCULOSIS	KAD_MYCTU Adenylate kinase
WT Mtb	[74]		P0A5I8	4	21.6	2.74	2.2e-05	24548	MYCOBACTERIUM TUBERCULOSIS	LPRG_MYCTU Lipoprotein lprG
WT Mtb	[75]		P15712	5	31	2.49	1.4e-05	38243.4	MYCOBACTERIUM TUBERCULOSIS	PSTS1_MYCTU Phosphate-binding protein pstS 1
WT Mtb	[76]		P0A618	3	27.7	3.66	2.1e-06	18383.1	MYCOBACTERIUM TUBERCULOSIS	MPT53_MYCTU Soluble secreted antigen MPT53
WT Mtb	[77]		P0A672	4	20.4	3.29	5.3e-06	25233.1	MYCOBACTERIUM TUBERCULOSIS	IDER_MYCTU Iron-dependent repressor IdeR
WT Mtb	[78]		P66044	5	34.3	2.51	1.5e-05	18478.4	MYCOBACTERIUM TUBERCULOSIS	RL10_MYCTU 50S ribosomal protein L10
WT Mtb	[79]		O33246	2	32.8	4.83	4.2e-08	6944.4	MYCOBACTERIUM TUBERCULOSIS	PUP_MYCTU Prokaryotic ubiquitin-like protein Pup
WT Mtb	[80]		P60796	4	19.4	2.6	0.00042	31365.4	MYCOBACTERIUM TUBERCULOSIS	PDXS_MYCTU Pyridoxal biosynthesis lyase pdxS
WT Mtb	[81]		P65033	3	67.7	3.38	9.1e-06	10083.4	MYCOBACTERIUM TUBERCULOSIS	Y2632_MYCTU Uncharacterized protein Rv2632c/MT2708
WT Mtb	[82]		P0A5A9	3	33.1	3.18	3.5e-06	12544.1	MYCOBACTERIUM TUBERCULOSIS	Y2204_MYCTU Protein Rv2204c/MT2260
WT Mtb	[83]		P65308	3	23.1	3.61	1.7e-06	18818.8	MYCOBACTERIUM TUBERCULOSIS	LPQE_MYCTU Putative lipoprotein lpqE
WT Mtb	[84]		P0C5B9	3	13.5	3.15	7.1e-06	34581.2	MYCOBACTERIUM TUBERCULOSIS	A85B_MYCTU Antigen 85-B
WT Mtb	[85]		P0A5N6	5	46.1	2.26	5e-05	16031	MYCOBACTERIUM TUBERCULOSIS	CADI_MYCTU Cadmium-induced protein CadI
WT Mtb	[86]		P35527	3	6.1	3.49	5.4e-07	62064.8	HOMO SAPIENS	K1C9_HUMAN Keratin, type I cytoskeletal 9
WT Mtb	[87]		O05453	4	93.5	2.77	8.2e-06	11193.6	MYCOBACTERIUM TUBERCULOSIS	O05453_MYCTU Esat-6 like protein esxD
WT Mtb	[88]		P77899	4	17.1	2.5	0.00038	43047	MYCOBACTERIUM TUBERCULOSIS	METK_MYCTU S-adenosylmethionine synthase
WT Mtb	[89]		O53896	4	12.1	2.91	6.1e-06	46452.9	MYCOBACTERIUM TUBERCULOSIS	O53896_MYCTU PROBABLE SERINE PROTEASE PEPD (SERINE PROTEINASE) (MTB32B)
WT Mtb	[90]		O53218	3	53.4	3.19	8.1e-06	7897.1	MYCOBACTERIUM TUBERCULOSIS	VPB38_MYCTU Putative antitoxin VapB38
WT Mtb	[91]		P95158	4	20	2.13	5e-05	23228.3	MYCOBACTERIUM TUBERCULOSIS	Y1856_MYCTU Putative oxidoreductase Rv1856c/MT1904
WT Mtb	[92]		P66701	5	23.9	1.95	0.0007	37706.8	MYCOBACTERIUM TUBERCULOSIS	RPOA_MYCTU DNA-directed RNA polymerase subunit alpha
WT Mtb	[93]		P66537	3	9.1	3.47	8.7e-06	31089.6	MYCOBACTERIUM TUBERCULOSIS	RS2_MYCTU 30S ribosomal protein S2
WT Mtb	[94]		P71658	3	17.9	2.87	4.2e-05	20835.3	MYCOBACTERIUM TUBERCULOSIS	P71658_MYCTU Integration host factor mihF
WT Mtb	[95]		P96212	4	45.6	2.34	3.7e-05	10618.1	MYCOBACTERIUM TUBERCULOSIS	ESPF_MYCTU ESX-1 secretion-associated protein EspF
WT Mtb	[96]		P0A5E1	3	32.3	3.22	4.9e-06	12550.3	MYCOBACTERIUM TUBERCULOSIS	Y1269_MYCTU Protein Rv1269c/MT1307
WT Mtb	[97]		P0A5Y6	3	14.5	3.32	2.5e-06	28528.1	MYCOBACTERIUM TUBERCULOSIS	INHA_MYCTU Enoyl-[acyl-carrier-protein] reductase [NADH]
WT Mtb	[98]		P62403	2	15.5	4.15	2.5e-07	21019.4	MYCOBACTERIUM TUBERCULOSIS	RL5_MYCTU 50S ribosomal protein L5
WT Mtb	[99]		Q7D9D7	4	27.7	2.4	2.8e-05	25980.3	MYCOBACTERIUM TUBERCULOSIS	Q7D9D7_MYCTU Putative uncharacterized protein
WT Mtb	[100]		O53665	4	11.9	2.23	3.9e-05	46830.6	MYCOBACTERIUM TUBERCULOSIS	O53665_MYCTU 3-oxoacyl-(Acyl-carrier-protein) reductase
WT Mtb	[101]		O05454	2	37.9	4.68	3.9e-09	9920	MYCOBACTERIUM TUBERCULOSIS	ES6LB_MYCTU Putative ESAT-6-like protein 11
WT Mtb	[102]		P66591	3	36.5	3.01	4.2e-06	10934.8	MYCOBACTERIUM TUBERCULOSIS	RS6_MYCTU 30S ribosomal protein S6
WT Mtb	[103]		P96237	4	29.8	2.37	3.5e-05	20442.2	MYCOBACTERIUM TUBERCULOSIS	BFRB_MYCTU Ferritin BfrB
WT Mtb	[104]		O07175	5	23.9	1.74	0.00035	34926.4	MYCOBACTERIUM TUBERCULOSIS	O07175_MYCTU PROBABLE SERINE PROTEASE PEPA (SERINE PROTEINASE) (MTB32A)
WT Mtb	[105]		O53579	5	4	1.78	0.001	186447	MYCOBACTERIUM TUBERCULOSIS	O53579_MYCTU POLYKETIDE SYNTHASE PKS13
WT Mtb	[106]		P0A632	4	23.9	2.07	0.00013	28023.4	MYCOBACTERIUM TUBERCULOSIS	TRPC_MYCTU Indole-3-glycerol phosphate synthase
WT Mtb	[107]		O53777	5	34.4	1.8	0.00034	18035	MYCOBACTERIUM TUBERCULOSIS	O53777_MYCTU Putative uncharacterized protein
WT Mtb	[108]		P64205	3	27.3	3.02	1.4e-05	10748.1	MYCOBACTERIUM TUBERCULOSIS	GATC_MYCTU Glutamyl-tRNA(Gln) amidotransferase subunit C
WT Mtb	[109]		P0A4V4	5	18.5	2.1	2.6e-05	36771.6	MYCOBACTERIUM TUBERCULOSIS	A85C_MYCTU Antigen 85-C
WT Mtb	[110]		Q6MX43	2	49.3	3.74	3.9e-07	7966.2	MYCOBACTERIUM TUBERCULOSIS	Q6MX43_MYCTU POSSIBLE PROTEIN TRANSPORT PROTEIN SECE2
WT Mtb	[111]		P63848	4	77.6	2.15	3.1e-05	7370.3	MYCOBACTERIUM TUBERCULOSIS	CSPA_MYCTU Probable cold shock protein A
WT Mtb	[112]		P65149	3	12.3	2.75	2.6e-05	36090.4	MYCOBACTERIUM TUBERCULOSIS	ILVC_MYCTU Ketol-acid reductoisomerase
WT Mtb	[113]		O06811	5	12.3	1.61	0.00052	75589.4	MYCOBACTERIUM TUBERCULOSIS	TKT_MYCTU Transketolase
WT Mtb	[114]		P63401	2	7.3	3.37	7.1e-06	35429	MYCOBACTERIUM TUBERCULOSIS	Y2564_MYCTU Uncharacterized ABC transporter ATP-binding protein Rv2564/MT2640
WT Mtb	[115]		O33273	4	33.9	1.8	0.00044	13074.5	MYCOBACTERIUM TUBERCULOSIS	O33273_MYCTU Putative uncharacterized protein
WT Mtb	[116]		P63656	2	15.2	3.67	1.6e-07	18325	MYCOBACTERIUM TUBERCULOSIS	ATPF_MYCTU ATP synthase subunit b
WT Mtb	[117]		P63429	3	5.2	2.74	1.3e-05	70745.1	MYCOBACTERIUM TUBERCULOSIS	Y873_MYCTU Probable acyl-CoA dehydrogenase FadE10
WT Mtb	[118]		O06812	6	23.6	1.49	0.00039	40721	MYCOBACTERIUM TUBERCULOSIS	TAL_MYCTU Transaldolase
WT Mtb	[119]		O53157	2	28.7	3.17	1.5e-05	12383.9	MYCOBACTERIUM TUBERCULOSIS	O53157_MYCTU Putative uncharacterized protein
WT Mtb	[120]		O05793	4	16.6	2.16	2.1e-05	31014.8	MYCOBACTERIUM TUBERCULOSIS	THTR_MYCTU Putative thiosulfate sulfurtransferase
WT Mtb	[121]		Q8VKE0	2	31.6	3.46	1.1e-05	8621.9	MYCOBACTERIUM TUBERCULOSIS	Q8VKE0_MYCTU Putative uncharacterized protein
WT Mtb	[122]		O53166	6	8	1.46	0.00036	102450	MYCOBACTERIUM TUBERCULOSIS	O53166_MYCTU Aconitate hydratase
WT Mtb	[123]		O07201	3	36	2.37	0.00034	10916	MYCOBACTERIUM TUBERCULOSIS	O07201_MYCTU Putative uncharacterized protein
WT Mtb	[124]		P67475	4	14.2	2.17	2e-05	36544.8	MYCOBACTERIUM TUBERCULOSIS	ALF_MYCTU Fructose-bisphosphate aldolase
WT Mtb	[125]		Q10788	4	22.9	1.9	0.00028	28755	MYCOBACTERIUM TUBERCULOSIS	EFTS_MYCTU Elongation factor Ts
WT Mtb	[126]		P71558	4	13.9	1.78	0.00033	31229.2	MYCOBACTERIUM TUBERCULOSIS	SUCD_MYCTU Succinyl-CoA ligase [ADP-forming] subunit alpha
WT Mtb	[127]		P63407	4	9.9	1.61	0.0012	50136.5	MYCOBACTERIUM TUBERCULOSIS	PCC6_MYCTU Probable propionyl-CoA carboxylase beta chain 6
WT Mtb	[128]		O05299	3	32.7	2.3	4.1e-05	10963.3	MYCOBACTERIUM TUBERCULOSIS	ESXK_MYCTU ESAT-6-like protein esxK
WT Mtb	[128-1]	0	O07932	3	32.7	2.3	4.1e-05	11023.4	MYCOBACTERIUM TUBERCULOSIS	ES6LA_MYCTU Putative ESAT-6-like protein 10
WT Mtb	[128-2]	0	P95243	3	32.7	2.3	4.1e-05	10977.3	MYCOBACTERIUM TUBERCULOSIS	ES6L7_MYCTU Putative ESAT-6-like protein 7
WT Mtb	[128-3]	0	P96363	3	32.7	2.3	4.1e-05	10993.3	MYCOBACTERIUM TUBERCULOSIS	ESXJ_MYCTU ESAT-6-like protein esxJ
WT Mtb	[129]		O53897	3	21.5	1.91	0.002	18441.2	MYCOBACTERIUM TUBERCULOSIS	O53897_MYCTU Pterin-4-alpha-carbinolamine dehydratase moaB2
WT Mtb	[130]		O53447	2	5.5	3.2	2e-05	38084.4	MYCOBACTERIUM TUBERCULOSIS	GLPX_MYCTU Fructose-1,6-bisphosphatase class 2
WT Mtb	[131]		P0A4V2	5	17.8	1.34	0.0012	35686.5	MYCOBACTERIUM TUBERCULOSIS	A85A_MYCTU Antigen 85-A
WT Mtb	[132]		O05853	2	10.9	3.46	3.9e-07	28575.5	MYCOBACTERIUM TUBERCULOSIS	O05853_MYCTU POSSIBLE SOJ/PARA-RELATED PROTEIN
WT Mtb	[133]		P64875	2	22.3	3.3	2.7e-06	16347.6	MYCOBACTERIUM TUBERCULOSIS	Y1558_MYCTU Putative nitroreductase Rv1558/MT1609
WT Mtb	[134]		P0A556	2	4.1	3.5	1.3e-06	77203.2	MYCOBACTERIUM TUBERCULOSIS	EFG_MYCTU Elongation factor G
WT Mtb	[135]		P0A646	3	50.5	2.11	3.8e-05	9556.8	MYCOBACTERIUM TUBERCULOSIS	CYSO_MYCTU Sulfur carrier protein CysO
WT Mtb	[136]		Q11198	2	7.6	3.53	7.6e-07	30296.5	MYCOBACTERIUM TUBERCULOSIS	Q11198_MYCTU Dehydrogenase
WT Mtb	[137]		O69732	4	37.7	1.8	0.00011	19945.7	MYCOBACTERIUM TUBERCULOSIS	ESPH_MYCTU ESX-1 secretion-associated protein EspH
WT Mtb	[138]		O53283	2	15.9	2.83	1.2e-05	24406.9	MYCOBACTERIUM TUBERCULOSIS	O53283_MYCTU Conserved secreted protein
WT Mtb	[139]		P0A5Y2	2	6.8	2.54	7.3e-06	37953.4	MYCOBACTERIUM TUBERCULOSIS	PSTS3_MYCTU Phosphate-binding protein pstS 3
WT Mtb	[140]		P96885	3	8.4	1.98	0.0003	59354.7	MYCOBACTERIUM TUBERCULOSIS	PCC5_MYCTU Probable propionyl-CoA carboxylase beta chain 5
WT Mtb	[141]		Q6MX39	3	11.5	2.06	0.00019	33096	MYCOBACTERIUM TUBERCULOSIS	Q6MX39_MYCTU POSSIBLE MYCOLIC ACID SYNTHASE UMAA
WT Mtb	[142]		P65232	3	9.8	2	4.7e-05	35477.8	MYCOBACTERIUM TUBERCULOSIS	KPRS_MYCTU Ribose-phosphate pyrophosphokinase
WT Mtb	[143]		O06633	3	27.8	2.04	0.00055	12512.3	MYCOBACTERIUM TUBERCULOSIS	O06633_MYCTU Putative uncharacterized protein
WT Mtb	[144]		P64897	3	21.6	2.01	0.0001	17251	MYCOBACTERIUM TUBERCULOSIS	Y1827_MYCTU Uncharacterized protein Rv1827/MT1875
WT Mtb	[145]		O53519	2	13.9	2.84	2.1e-06	16324.9	MYCOBACTERIUM TUBERCULOSIS	O53519_MYCTU Putative uncharacterized protein TB16.3
WT Mtb	[146]		P64983	4	45	1.37	0.0021	8590.6	MYCOBACTERIUM TUBERCULOSIS	Y2302_MYCTU Uncharacterized protein Rv2302/MT2359
WT Mtb	[147]		O07717	2	5.3	2.59	5.1e-05	44582.2	MYCOBACTERIUM TUBERCULOSIS	O07717_MYCTU Isocitrate lyase aceAb
WT Mtb	[148]		O07718	2	5.4	2.4	8.3e-05	40490.2	MYCOBACTERIUM TUBERCULOSIS	O07718_MYCTU Isocitrate lyase aceAa
WT Mtb	[149]		P71854	2	15.9	2.78	2.4e-06	17371.1	MYCOBACTERIUM TUBERCULOSIS	DDN_MYCTU Deazaflavin-dependent nitroreductase
WT Mtb	[150]		O07242	2	8.2	2.39	9.8e-05	32186.4	MYCOBACTERIUM TUBERCULOSIS	O07242_MYCTU POSSIBLE BETA-1,3-GLUCANASE
WT Mtb	[151]		P02538	2	3.7	2.24	0.00054	60045.4	HOMO SAPIENS	K2C6A_HUMAN Keratin, type II cytoskeletal 6A
WT Mtb	[151-1]	0	P48668	2	3.7	2.24	0.00054	60025.4	HOMO SAPIENS	K2C6C_HUMAN Keratin, type II cytoskeletal 6C
WT Mtb	[151-2]	1	P13647	2	3.9	2.24	0.00054	62378.9	HOMO SAPIENS	K2C5_HUMAN Keratin, type II cytoskeletal 5
WT Mtb	[152]		P71672	2	15.6	2.3	9.1e-05	17521.2	MYCOBACTERIUM TUBERCULOSIS	P71672_MYCTU PROBABLE TRANSCRIPTIONAL REGULATORY PROTEIN
WT Mtb	[154]		O53446	3	7	1.56	0.0004	50141.4	MYCOBACTERIUM TUBERCULOSIS	FUMC_MYCTU Fumarate hydratase class II
WT Mtb	[155]		P96907	2	10	2.57	1.7e-05	24355.1	MYCOBACTERIUM TUBERCULOSIS	P96907_MYCTU Enoyl-CoA hydratase echA3
WT Mtb	[156]		O69742	2	11.4	2.59	6.7e-06	27395.5	MYCOBACTERIUM TUBERCULOSIS	ESPJ_MYCTU ESX-1 secretion-associated protein EspJ
WT Mtb	[157]		P64170	4	14	1.63	0.00024	38756.2	MYCOBACTERIUM TUBERCULOSIS	FTSZ_MYCTU Cell division protein FtsZ
WT Mtb	[158]		O69644	3	13.4	1.98	9.3e-05	24791.5	MYCOBACTERIUM TUBERCULOSIS	O69644_MYCTU PROBABLE TRANSCRIPTIONAL REGULATORY PROTEIN (PROBABLY CRP/FNR-FAMILY)
WT Mtb	[159]		O53672	2	27.8	2.62	1.6e-05	10896.2	MYCOBACTERIUM TUBERCULOSIS	Y250_MYCTU Uncharacterized protein Rv0250c
WT Mtb	[160]		O06218	3	13.1	1.46	0.0021	36376.8	MYCOBACTERIUM TUBERCULOSIS	O06218_MYCTU Putative uncharacterized protein
WT Mtb	[161]		O53512	3	7.1	1.61	0.00014	50641.9	MYCOBACTERIUM TUBERCULOSIS	AROG_MYCTU Phospho-2-dehydro-3-deoxyheptonate aldolase AroG
WT Mtb	[162]		P67380	3	22.1	2.03	4.3e-05	18077.7	MYCOBACTERIUM TUBERCULOSIS	Y566_MYCTU UPF0234 protein Rv0566c/MT0592
WT Mtb	[163]		P64178	2	7.7	2.55	4.2e-06	35956.2	MYCOBACTERIUM TUBERCULOSIS	G3P_MYCTU Glyceraldehyde-3-phosphate dehydrogenase
WT Mtb	[164]		P66980	4	15.9	1.25	0.001	27727.9	MYCOBACTERIUM TUBERCULOSIS	TRPA_MYCTU Tryptophan synthase alpha chain
WT Mtb	[165]		O86361	2	6.1	2.52	2.3e-05	46107.6	MYCOBACTERIUM TUBERCULOSIS	O86361_MYCTU Acetyl-CoA acyltransferase fadA2
WT Mtb	[166]		P0A5N8	2	15.7	2.04	9.7e-05	27343.1	MYCOBACTERIUM TUBERCULOSIS	CF30_MYCTU 27 kDa antigen Cfp30B
WT Mtb	[167]		P0A680	2	3	2.15	0.0003	129866	MYCOBACTERIUM TUBERCULOSIS	RPOB_MYCTU DNA-directed RNA polymerase subunit beta
WT Mtb	[169]		O06292	3	9.6	1.3	0.0055	43921.5	MYCOBACTERIUM TUBERCULOSIS	INIB_MYCTU Isoniazid-inductible protein iniB
WT Mtb	[170]		P66984	2	6.9	2.15	6.3e-05	44645.7	MYCOBACTERIUM TUBERCULOSIS	TRPB_MYCTU Tryptophan synthase beta chain
WT Mtb	[172]		P17670	3	16.9	1.35	0.0012	23034.1	MYCOBACTERIUM TUBERCULOSIS	SODF_MYCTU Superoxide dismutase [Fe]
WT Mtb	[173]		O06143	4	23.4	1.13	0.0055	22669.3	MYCOBACTERIUM TUBERCULOSIS	PDTAR_MYCTU Probable transcriptional regulatory protein pdtaR
WT Mtb	[175]		P95227	2	4.8	1.9	0.00014	59893.1	MYCOBACTERIUM TUBERCULOSIS	P95227_MYCTU Fatty-acid-CoA ligase fadD2
WT Mtb	[176]		O07222	2	27.1	2.25	5.4e-05	12142.2	MYCOBACTERIUM TUBERCULOSIS	O07222_MYCTU Putative uncharacterized protein
WT Mtb	[177]		O07219	2	3.3	1.93	0.0012	72372.3	MYCOBACTERIUM TUBERCULOSIS	O07219_MYCTU Conserved alanine and glycine rich membrane protein
WT Mtb	[178]		P71818	3	18.1	1.37	0.00077	39748.1	MYCOBACTERIUM TUBERCULOSIS	ADHB_MYCTU Alcohol dehydrogenase B
WT Mtb	[179]		O53346	3	12.4	1.62	0.00016	38132.2	MYCOBACTERIUM TUBERCULOSIS	O53346_MYCTU POSSIBLE TRANSMEMBRANE CATION TRANSPORTER
WT Mtb	[182]		P66721	3	61.8	1.5	0.00024	11842.3	MYCOBACTERIUM TUBERCULOSIS	RPOZ_MYCTU DNA-directed RNA polymerase subunit omega
WT Mtb	[184]		P64016	2	7.4	1.94	6.3e-05	27273.4	MYCOBACTERIUM TUBERCULOSIS	ECHA8_MYCTU Probable enoyl-CoA hydratase echA8
WT Mtb	[185]		P95183	2	20.3	2.14	4e-05	14385.8	MYCOBACTERIUM TUBERCULOSIS	Y3143_MYCTU Uncharacterized response regulatory protein Rv3143/MT3230
WT Mtb	[186]		P64279	3	29.3	1.44	0.00031	17854.8	MYCOBACTERIUM TUBERCULOSIS	GREA_MYCTU Transcription elongation factor GreA
WT Mtb	[188]		P64807	4	27	0.93	0.0043	32170.5	MYCOBACTERIUM TUBERCULOSIS	Y1324_MYCTU Uncharacterized protein Rv1324/MT1366
WT Mtb	[189]		P63562	2	5.1	1.6	0.0022	36304.6	MYCOBACTERIUM TUBERCULOSIS	ARGC_MYCTU N-acetyl-gamma-glutamyl-phosphate reductase
WT Mtb	[191]		P66076	2	16.4	1.99	6.4e-05	13184.2	MYCOBACTERIUM TUBERCULOSIS	RL18_MYCTU 50S ribosomal protein L18
WT Mtb	[192]		P41194	4	35.3	0.81	0.0073	17600.5	MYCOBACTERIUM TUBERCULOSIS	RS7_MYCTU 30S ribosomal protein S7
WT Mtb	[193]		Q8VJ51	2	35.7	1.75	7.6e-05	8963.3	MYCOBACTERIUM TUBERCULOSIS	Y3198_MYCTU Putative glutaredoxin Rv3198.1/MT3292
WT Mtb	[195]		O86317	2	10.5	1.55	5.3e-05	22573.3	MYCOBACTERIUM TUBERCULOSIS	O86317_MYCTU Putative uncharacterized protein
WT Mtb	[198]		P96874	2	22.6	1.54	0.001	9750.3	MYCOBACTERIUM TUBERCULOSIS	P96874_MYCTU 10 kDa iron regulated protein Irp10
WT Mtb	[199]		P96409	2	7.6	1.85	6.1e-05	45528.1	MYCOBACTERIUM TUBERCULOSIS	P96409_MYCTU Conserved membrane protein
WT Mtb	[202]		P0A500	2	6.1	1.49	0.001	48806.2	MYCOBACTERIUM TUBERCULOSIS	ATPFD_MYCTU ATP synthase subunit b-delta
WT Mtb	[204]		O05302	2	8.5	1.7	0.00055	32642.2	MYCOBACTERIUM TUBERCULOSIS	DAPD_MYCTU 2,3,4,5-tetrahydropyridine-2,6-dicarboxylate N-succinyltransferase
WT Mtb	[205]		Q11156	2	18.5	1.45	0.0021	24849.7	MYCOBACTERIUM TUBERCULOSIS	REGX3_MYCTU Sensory transduction protein regX3
WT Mtb	[206]		P0A5X6	3	10.6	1.04	0.00098	30020.2	MYCOBACTERIUM TUBERCULOSIS	RS3_MYCTU 30S ribosomal protein S3
WT Mtb	[207]		P65095	2	14.9	1.41	0.0022	17406.6	MYCOBACTERIUM TUBERCULOSIS	Y3788_MYCTU Uncharacterized protein Rv3788/MT3896
WT Mtb	[210]		P0A5X0	2	24.8	1.57	0.0002	11431.4	MYCOBACTERIUM TUBERCULOSIS	RS10_MYCTU 30S ribosomal protein S10
WT Mtb	[211]		O53875	2	57	1.39	0.00097	10111.4	MYCOBACTERIUM TUBERCULOSIS	O53875_MYCTU Putative uncharacterized protein
WT Mtb	[213]		Q79F92	2	7.6	1.75	0.00019	37330.3	MYCOBACTERIUM TUBERCULOSIS	PPE68_MYCTU Uncharacterized PPE family immunogenic protein PPE68
WT Mtb	[215]		O69689	2	4.6	1.67	4.7e-05	47341.4	MYCOBACTERIUM TUBERCULOSIS	O69689_MYCTU Putative uncharacterized protein
WT Mtb	[220]		P66625	2	25	1.64	0.00023	14411.7	MYCOBACTERIUM TUBERCULOSIS	RS8_MYCTU 30S ribosomal protein S8
WT Mtb	[221]		P63671	2	6.2	1.31	0.00078	33890.6	MYCOBACTERIUM TUBERCULOSIS	ATPG_MYCTU ATP synthase gamma chain
WT Mtb	[224]		P66429	2	20.2	1.52	0.00076	10475.3	MYCOBACTERIUM TUBERCULOSIS	RS15_MYCTU 30S ribosomal protein S15
WT Mtb	[226]		O53669	4	19.8	1.1	0.00049	28626.2	MYCOBACTERIUM TUBERCULOSIS	O53669_MYCTU Ferredoxin, 2Fe-2S
WT Mtb	[227]		Q79FX8	3	13	1	0.0011	34670.8	MYCOBACTERIUM TUBERCULOSIS	MMAA4_MYCTU Hydroxymycolate synthase MmaA4
WT Mtb	[231]		P95109	2	11.2	1.08	0.00096	22187.5	MYCOBACTERIUM TUBERCULOSIS	DBH_MYCTU DNA-binding protein HU homolog
WT Mtb	[237]		P65686	2	4.5	1.44	0.00015	67253.7	MYCOBACTERIUM TUBERCULOSIS	PCKG_MYCTU Phosphoenolpyruvate carboxykinase [GTP]
WT Mtb	[239]		O33325	3	5.9	1.02	0.00096	79735.3	MYCOBACTERIUM TUBERCULOSIS	PNP_MYCTU Polyribonucleotide nucleotidyltransferase
WT Mtb	[240]		O06325	2	10.4	1.3	0.00017	23476	MYCOBACTERIUM TUBERCULOSIS	RS4_MYCTU 30S ribosomal protein S4
WT Mtb	[242]		O53422	2	5.2	0.93	0.0055	42655.8	MYCOBACTERIUM TUBERCULOSIS	O53422_MYCTU Beta-ketoacyl CoA thiolase fadA3
WT Mtb	[246]		O05842	3	10.3	0.66	0.0019	29814.7	MYCOBACTERIUM TUBERCULOSIS	O05842_MYCTU Iron-regulated short-chain dehydrogenase/reductase
WT Mtb	[250]		O05861	2	7.5	0.94	0.0012	31352.1	MYCOBACTERIUM TUBERCULOSIS	O05861_MYCTU Putative uncharacterized protein
WT Mtb	[253]		Q50790	2	6	0.9	0.0021	42113.4	MYCOBACTERIUM TUBERCULOSIS	DPO3B_MYCTU DNA polymerase III subunit beta
WT Mtb	[261]		P63460	3	11.9	0.67	0.0051	29152	MYCOBACTERIUM TUBERCULOSIS	TESA_MYCTU Probable thioesterase TesA
WT Mtb	[262]		O07236	2	11.9	0.83	0.0089	22529	MYCOBACTERIUM TUBERCULOSIS	O07236_MYCTU Hypothetical exported protein
WT Mtb	[267]		P96291	2	1.3	0.85	0.0036	224382	MYCOBACTERIUM TUBERCULOSIS	P96291_MYCTU Mycocerosic acid synthase
WT Mtb	[270]		P0A674	4	3.5	0.46	0.0053	146771	MYCOBACTERIUM TUBERCULOSIS	RPOC_MYCTU DNA-directed RNA polymerase subunit beta'
WT Mtb	[271]		O53630	2	34.8	0.8	0.004	7590.7	MYCOBACTERIUM TUBERCULOSIS	O53630_MYCTU Putative uncharacterized protein
WT Mtb	[273]		P96890	4	13.7	0.55	0.0091	63783.5	MYCOBACTERIUM TUBERCULOSIS	P96890_MYCTU Acetyl/propionyl-CoA carboxylase, alpha subunit
WT Mtb	[280]		P65306	2	11.6	0.7	0.0089	24140.4	MYCOBACTERIUM TUBERCULOSIS	LPPX_MYCTU Putative lipoprotein lppX
WT Mtb	[287]		O53258	2	5.3	0.76	0.0073	51438.7	MYCOBACTERIUM TUBERCULOSIS	GATA_MYCTU Glutamyl-tRNA(Gln) amidotransferase subunit A
WT Mtb	[288]		P0A4Y6	2	16	0.86	0.0033	30937	MYCOBACTERIUM TUBERCULOSIS	ARGB_MYCTU Acetylglutamate kinase
WT Mtb	[298]		Q6MWZ8	2	27.8	0.71	0.0076	9432.7	MYCOBACTERIUM TUBERCULOSIS	Q6MWZ8_MYCTU Putative uncharacterized protein TB9.4
WT Mtb	[303]		P63288	2	2.6	0.71	0.0018	92569	MYCOBACTERIUM TUBERCULOSIS	CLPB_MYCTU Chaperone protein ClpB
WT Mtb	[306]		O05773	2	7.7	0.72	0.0025	40329.2	MYCOBACTERIUM TUBERCULOSIS	O05773_MYCTU Putative uncharacterized protein
WT Mtb	[312]		O33350	2	5.7	0.59	0.0034	40482.7	MYCOBACTERIUM TUBERCULOSIS	ISPG_MYCTU 4-hydroxy-3-methylbut-2-en-1-yl diphosphate synthase
WT Mtb	[320]		O06804	2	5.6	0.51	0.003	48045.8	MYCOBACTERIUM TUBERCULOSIS	O06804_MYCTU Oxidoreductase
WT Mtb	[321]		P63885	2	4.2	0.48	0.007	61014.9	MYCOBACTERIUM TUBERCULOSIS	QCRB_MYCTU Ubiquinol-cytochrome c reductase cytochrome b subunit
WT Mtb + THP-1	[1]		P35579	55	34.9	4.59	6e-08	226534	HOMO SAPIENS	MYH9_HUMAN Myosin-9
WT Mtb + THP-1	[1-1]	0	P35749	6	3	3.25	7.4e-07	227341	HOMO SAPIENS	MYH11_HUMAN Myosin-11
WT Mtb + THP-1	[1-2]	0	Q7Z406	5	2.4	2.38	0.00011	227872	HOMO SAPIENS	MYH14_HUMAN Myosin-14
WT Mtb + THP-1	[2]		O60488	37	64	5.16	1.3e-07	79188.8	HOMO SAPIENS	ACSL4_HUMAN Long-chain-fatty-acid--CoA ligase 4
WT Mtb + THP-1	[2-1]	1	O95573	4	6.2	2.92	6.1e-06	80420.8	HOMO SAPIENS	ACSL3_HUMAN Long-chain-fatty-acid--CoA ligase 3
WT Mtb + THP-1	[3]		P0A520	36	64.3	5.56	2.8e-08	56727.1	MYCOBACTERIUM TUBERCULOSIS	CH602_MYCTU 60 kDa chaperonin 2
WT Mtb + THP-1	[3-1]	17	P0A518	18	51	4.19	2.3e-07	55877.9	MYCOBACTERIUM TUBERCULOSIS	CH601_MYCTU 60 kDa chaperonin 1
WT Mtb + THP-1	[4]		P63261	23	69.1	6.09	6.6e-10	41793.2	HOMO SAPIENS	ACTG_HUMAN Actin, cytoplasmic 2
WT Mtb + THP-1	[4-1]	1	P60709	23	69.1	5.94	8.8e-10	41737.1	HOMO SAPIENS	ACTB_HUMAN Actin, cytoplasmic 1
WT Mtb + THP-1	[4-2]	3	P62736	14	35.8	4.17	4.9e-08	42009.4	HOMO SAPIENS	ACTA_HUMAN Actin, aortic smooth muscle
WT Mtb + THP-1	[4-3]	3	P63267	14	35.9	4.17	4.9e-08	41877.3	HOMO SAPIENS	ACTH_HUMAN Actin, gamma-enteric smooth muscle
WT Mtb + THP-1	[4-4]	3	P68032	14	35.8	4.17	4.9e-08	42019.4	HOMO SAPIENS	ACTC_HUMAN Actin, alpha cardiac muscle 1
WT Mtb + THP-1	[4-5]	3	P68133	14	35.8	4.17	4.9e-08	42051.4	HOMO SAPIENS	ACTS_HUMAN Actin, alpha skeletal muscle
WT Mtb + THP-1	[4-6]	1	Q6S8J3	8	8.3	4.63	2.7e-08	121365	HOMO SAPIENS	POTEE_HUMAN POTE ankyrin domain family member E
WT Mtb + THP-1	[4-7]	2	Q562R1	7	23.7	3.41	6.9e-07	42003.6	HOMO SAPIENS	ACTBL_HUMAN Beta-actin-like protein 2
WT Mtb + THP-1	[4-8]	1	A5A3E0	7	6.1	3.39	7.7e-07	121446	HOMO SAPIENS	POTEF_HUMAN POTE ankyrin domain family member F
WT Mtb + THP-1	[4-9]	0	Q9BYX7	4	8	3.39	7.7e-07	42016.6	HOMO SAPIENS	ACTBM_HUMAN Putative beta-actin-like protein 3
WT Mtb + THP-1	[4-10]	0	P0CG38	5	3.3	2.82	4.6e-06	121284	HOMO SAPIENS	POTEI_HUMAN POTE ankyrin domain family member I
WT Mtb + THP-1	[4-11]	0	P0CG39	4	2.3	2.82	4.6e-06	117391	HOMO SAPIENS	POTEJ_HUMAN POTE ankyrin domain family member J
WT Mtb + THP-1	[5]		P05107	28	44.6	4.88	1.8e-09	84782.7	HOMO SAPIENS	ITB2_HUMAN Integrin beta-2
WT Mtb + THP-1	[6]		O60664	23	72.1	4.04	6.9e-07	47075.4	HOMO SAPIENS	PLIN3_HUMAN Perilipin-3
WT Mtb + THP-1	[7]		P0A558	19	63.6	5.29	1.9e-08	43593.9	MYCOBACTERIUM TUBERCULOSIS	EFTU_MYCTU Elongation factor Tu
WT Mtb + THP-1	[8]		Q0VD83	19	28	4.86	1.2e-07	114821	HOMO SAPIENS	APOBR_HUMAN Apolipoprotein B receptor
WT Mtb + THP-1	[9]		P68363	15	49.4	5.33	2.6e-08	50152.1	HOMO SAPIENS	TBA1B_HUMAN Tubulin alpha-1B chain
WT Mtb + THP-1	[9-1]	2	Q71U36	15	49.4	5.33	2.6e-08	50136.1	HOMO SAPIENS	TBA1A_HUMAN Tubulin alpha-1A chain
WT Mtb + THP-1	[9-2]	2	Q13748	13	44.2	5.33	2.6e-08	49960	HOMO SAPIENS	TBA3C_HUMAN Tubulin alpha-3C/D chain
WT Mtb + THP-1	[9-3]	0	P68366	11	37.7	5.33	2.6e-08	49924.9	HOMO SAPIENS	TBA4A_HUMAN Tubulin alpha-4A chain
WT Mtb + THP-1	[9-4]	2	Q6PEY2	10	37.1	5.33	2.6e-08	49859	HOMO SAPIENS	TBA3E_HUMAN Tubulin alpha-3E chain
WT Mtb + THP-1	[9-5]	1	Q9BQE3	13	40.5	4.09	9.2e-08	49895.8	HOMO SAPIENS	TBA1C_HUMAN Tubulin alpha-1C chain
WT Mtb + THP-1	[9-6]	1	Q9NY65	9	28.7	5.33	2.6e-08	50094	HOMO SAPIENS	TBA8_HUMAN Tubulin alpha-8 chain
WT Mtb + THP-1	[10]		P23786	22	46.8	3.08	5.2e-06	73777.7	HOMO SAPIENS	CPT2_HUMAN Carnitine O-palmitoyltransferase 2, mitochondrial
WT Mtb + THP-1	[11]		P07437	21	68.7	3.41	9.3e-07	49671.3	HOMO SAPIENS	TBB5_HUMAN Tubulin beta chain
WT Mtb + THP-1	[11-1]	5	P68371	21	65.4	3.33	1.5e-06	49831.5	HOMO SAPIENS	TBB4B_HUMAN Tubulin beta-4B chain
WT Mtb + THP-1	[11-2]	4	P04350	16	54.1	3.08	7.1e-06	49586.2	HOMO SAPIENS	TBB4A_HUMAN Tubulin beta-4A chain
WT Mtb + THP-1	[11-3]	3	Q13885	17	50.8	3.23	9.3e-07	49907.4	HOMO SAPIENS	TBB2A_HUMAN Tubulin beta-2A chain
WT Mtb + THP-1	[11-4]	3	Q9BVA1	17	50.8	3.23	9.3e-07	49953.5	HOMO SAPIENS	TBB2B_HUMAN Tubulin beta-2B chain
WT Mtb + THP-1	[11-5]	1	Q13509	10	24.7	3.41	9.3e-07	50433.2	HOMO SAPIENS	TBB3_HUMAN Tubulin beta-3 chain
WT Mtb + THP-1	[11-6]	2	Q3ZCM7	7	25.5	2.96	1.1e-05	49776.5	HOMO SAPIENS	TBB8_HUMAN Tubulin beta-8 chain
WT Mtb + THP-1	[11-7]	5	Q9BUF5	8	21.3	2.02	7.2e-05	49857.6	HOMO SAPIENS	TBB6_HUMAN Tubulin beta-6 chain
WT Mtb + THP-1	[11-8]	1	A6NNZ2	6	22.1	1.71	0.00027	49573.1	HOMO SAPIENS	TBB8B_HUMAN Tubulin beta-8 chain B
WT Mtb + THP-1	[11-9]	1	A6NKZ8	4	15.3	1.71	0.00027	41775.5	HOMO SAPIENS	YI016_HUMAN Putative tubulin beta chain-like protein ENSP00000290377
WT Mtb + THP-1	[11-10]	0	Q9H4B7	2	4	1.71	0.00027	50327.4	HOMO SAPIENS	TBB1_HUMAN Tubulin beta-1 chain
WT Mtb + THP-1	[12]		P0A5B9	21	49.6	3.47	8.6e-07	66831.4	MYCOBACTERIUM TUBERCULOSIS	DNAK_MYCTU Chaperone protein DnaK
WT Mtb + THP-1	[13]		Q12965	12	14	5.09	2.4e-08	127063	HOMO SAPIENS	MYO1E_HUMAN Unconventional myosin-Ie
WT Mtb + THP-1	[13-1]	7	O00160	10	10.2	4.91	7e-08	124845	HOMO SAPIENS	MYO1F_HUMAN Unconventional myosin-If
WT Mtb + THP-1	[14]		Q99541	14	44.4	3.98	2e-06	48075.8	HOMO SAPIENS	PLIN2_HUMAN Perilipin-2
WT Mtb + THP-1	[15]		O53580	11	25.9	4.94	1.6e-07	69232.6	MYCOBACTERIUM TUBERCULOSIS	FAA32_MYCTU Long-chain-fatty-acid--AMP ligase FadD32
WT Mtb + THP-1	[16]		P0A566	9	85	5.63	4.7e-09	10793.9	MYCOBACTERIUM TUBERCULOSIS	ESXB_MYCTU ESAT-6-like protein esxB
WT Mtb + THP-1	[17]		P95143	10	34.8	5.09	1.1e-08	45342	MYCOBACTERIUM TUBERCULOSIS	LLDD_MYCTU Putative L-lactate dehydrogenase [cytochrome]
WT Mtb + THP-1	[18]		Q00610	20	17.1	2.52	3.6e-05	191616	HOMO SAPIENS	CLH1_HUMAN Clathrin heavy chain 1
WT Mtb + THP-1	[18-1]	0	P53675	5	3.5	1.53	0.0012	187032	HOMO SAPIENS	CLH2_HUMAN Clathrin heavy chain 2
WT Mtb + THP-1	[19]		P11021	12	22.9	3.89	8.1e-07	72333.5	HOMO SAPIENS	GRP78_HUMAN 78 kDa glucose-regulated protein
WT Mtb + THP-1	[19-1]	2	P11142	3	5.3	1.31	0.00075	70898.7	HOMO SAPIENS	HSP7C_HUMAN Heat shock cognate 71 kDa protein
WT Mtb + THP-1	[19-2]	2	P54652	3	5.3	1.31	0.00075	70021.5	HOMO SAPIENS	HSP72_HUMAN Heat shock-related 70 kDa protein 2
WT Mtb + THP-1	[19-3]	1	P08107	2	3.7	1.31	0.00075	70052.8	HOMO SAPIENS	HSP71_HUMAN Heat shock 70 kDa protein 1A/1B
WT Mtb + THP-1	[19-4]	1	P17066	2	3.7	1.31	0.00075	71028.7	HOMO SAPIENS	HSP76_HUMAN Heat shock 70 kDa protein 6
WT Mtb + THP-1	[19-5]	1	P34931	2	3.7	1.31	0.00075	70375.6	HOMO SAPIENS	HS71L_HUMAN Heat shock 70 kDa protein 1-like
WT Mtb + THP-1	[19-6]	1	P48741	2	6.5	1.31	0.00075	40244.8	HOMO SAPIENS	HSP77_HUMAN Putative heat shock 70 kDa protein 7
WT Mtb + THP-1	[20]		P09621	12	100	3.67	1.9e-06	10804.3	MYCOBACTERIUM TUBERCULOSIS	CH10_MYCTU 10 kDa chaperonin
WT Mtb + THP-1	[21]		P14625	14	22.5	2.9	7.4e-05	92469.6	HOMO SAPIENS	ENPL_HUMAN Endoplasmin
WT Mtb + THP-1	[21-1]	7	P08238	8	15.1	2.56	1.6e-05	83264.9	HOMO SAPIENS	HS90B_HUMAN Heat shock protein HSP 90-beta
WT Mtb + THP-1	[21-2]	2	P64411	3	5.9	1.95	5.5e-05	72961.6	MYCOBACTERIUM TUBERCULOSIS	HTPG_MYCTU Chaperone protein htpG
WT Mtb + THP-1	[22]		P65340	18	27.7	2.28	7e-05	81582.2	MYCOBACTERIUM TUBERCULOSIS	METE_MYCTU 5-methyltetrahydropteroyltriglutamate--homocysteine methyltransferase
WT Mtb + THP-1	[23]		Q01518	8	20.6	5.34	1.7e-08	51901.9	HOMO SAPIENS	CAP1_HUMAN Adenylyl cyclase-associated protein 1
WT Mtb + THP-1	[24]		Q08129	12	25.3	3.45	9.4e-07	80605.5	MYCOBACTERIUM TUBERCULOSIS	KATG_MYCTU Catalase-peroxidase
WT Mtb + THP-1	[25]		Q99536	9	31.8	3.8	4.5e-06	41920.6	HOMO SAPIENS	VAT1_HUMAN Synaptic vesicle membrane protein VAT-1 homolog
WT Mtb + THP-1	[26]		O53579	12	9.7	3.17	2.8e-05	186447	MYCOBACTERIUM TUBERCULOSIS	O53579_MYCTU POLYKETIDE SYNTHASE PKS13
WT Mtb + THP-1	[27]		P63677	13	35.4	3.26	9.7e-07	53094.6	MYCOBACTERIUM TUBERCULOSIS	ATPB_MYCTU ATP synthase subunit beta
WT Mtb + THP-1	[28]		P49748	15	33.9	2.35	8.7e-05	70390.7	HOMO SAPIENS	ACADV_HUMAN Very long-chain specific acyl-CoA dehydrogenase, mitochondrial
WT Mtb + THP-1	[29]		P09874	11	14	3.73	2.6e-07	113085	HOMO SAPIENS	PARP1_HUMAN Poly [ADP-ribose] polymerase 1
WT Mtb + THP-1	[30]		P0A590	6	19.7	6.23	4.2e-10	53570.4	MYCOBACTERIUM TUBERCULOSIS	GLNA1_MYCTU Glutamine synthetase 1
WT Mtb + THP-1	[31]		P0CG95	6	94	5.19	1.4e-08	10165.4	MYCOBACTERIUM TUBERCULOSIS	Y814_MYCTU Uncharacterized protein Rv0814c
WT Mtb + THP-1	[31-1]	0	P0CG96	6	94	5.19	1.4e-08	10165.4	MYCOBACTERIUM TUBERCULOSIS	Y3118_MYCTU Uncharacterized protein Rv3118
WT Mtb + THP-1	[31-2]	0	P0CG97	6	94	5.19	1.4e-08	10165.4	MYCOBACTERIUM TUBERCULOSIS	Y836_MYCTU Uncharacterized protein MT0836
WT Mtb + THP-1	[31-3]	0	P0CG98	6	94	5.19	1.4e-08	10165.4	MYCOBACTERIUM TUBERCULOSIS	Y3200_MYCTU Uncharacterized protein MT3200
WT Mtb + THP-1	[32]		P63673	8	24	4.37	1.8e-07	59288.7	MYCOBACTERIUM TUBERCULOSIS	ATPA_MYCTU ATP synthase subunit alpha
WT Mtb + THP-1	[33]		P0A4W6	7	47.8	4.18	6.8e-07	12524.1	MYCOBACTERIUM TUBERCULOSIS	ACPM_MYCTU Meromycolate extension acyl carrier protein
WT Mtb + THP-1	[34]		P63454	7	36.1	4.75	4.1e-08	43316.5	MYCOBACTERIUM TUBERCULOSIS	FAB1_MYCTU 3-oxoacyl-[acyl-carrier-protein] synthase 1
WT Mtb + THP-1	[35]		O60814	7	28.6	4.31	6.4e-07	13890.3	HOMO SAPIENS	H2B1K_HUMAN Histone H2B type 1-K
WT Mtb + THP-1	[35-1]	0	P57053	7	28.6	4.31	6.4e-07	13944.3	HOMO SAPIENS	H2BFS_HUMAN Histone H2B type F-S
WT Mtb + THP-1	[35-2]	0	P58876	7	28.6	4.31	6.4e-07	13936.3	HOMO SAPIENS	H2B1D_HUMAN Histone H2B type 1-D
WT Mtb + THP-1	[35-3]	0	P62807	7	28.6	4.31	6.4e-07	13906.3	HOMO SAPIENS	H2B1C_HUMAN Histone H2B type 1-C/E/F/G/I
WT Mtb + THP-1	[35-4]	0	Q5QNW6	7	28.6	4.31	6.4e-07	13920.3	HOMO SAPIENS	H2B2F_HUMAN Histone H2B type 2-F
WT Mtb + THP-1	[35-5]	0	Q93079	7	28.6	4.31	6.4e-07	13892.2	HOMO SAPIENS	H2B1H_HUMAN Histone H2B type 1-H
WT Mtb + THP-1	[35-6]	0	Q99877	7	28.6	4.31	6.4e-07	13922.3	HOMO SAPIENS	H2B1N_HUMAN Histone H2B type 1-N
WT Mtb + THP-1	[35-7]	0	Q99879	7	28.6	4.31	6.4e-07	13989.4	HOMO SAPIENS	H2B1M_HUMAN Histone H2B type 1-M
WT Mtb + THP-1	[35-8]	0	Q99880	7	28.6	4.31	6.4e-07	13952.3	HOMO SAPIENS	H2B1L_HUMAN Histone H2B type 1-L
WT Mtb + THP-1	[35-9]	1	P06899	6	27.8	4.31	6.4e-07	13904.3	HOMO SAPIENS	H2B1J_HUMAN Histone H2B type 1-J
WT Mtb + THP-1	[35-10]	1	P23527	6	27.8	4.31	6.4e-07	13906.3	HOMO SAPIENS	H2B1O_HUMAN Histone H2B type 1-O
WT Mtb + THP-1	[35-11]	1	P33778	6	27.8	4.31	6.4e-07	13950.3	HOMO SAPIENS	H2B1B_HUMAN Histone H2B type 1-B
WT Mtb + THP-1	[35-12]	1	Q16778	6	27.8	4.31	6.4e-07	13920.3	HOMO SAPIENS	H2B2E_HUMAN Histone H2B type 2-E
WT Mtb + THP-1	[35-13]	1	Q8N257	6	27.8	4.31	6.4e-07	13908.2	HOMO SAPIENS	H2B3B_HUMAN Histone H2B type 3-B
WT Mtb + THP-1	[35-14]	0	Q96A08	2	8.7	1.36	0.00047	14167.6	HOMO SAPIENS	H2B1A_HUMAN Histone H2B type 1-A
WT Mtb + THP-1	[36]		P16401	8	30.1	3.68	8.1e-07	22580.3	HOMO SAPIENS	H15_HUMAN Histone H1.5
WT Mtb + THP-1	[36-1]	8	P10412	9	31.1	2.59	1.1e-05	21865.4	HOMO SAPIENS	H14_HUMAN Histone H1.4
WT Mtb + THP-1	[36-2]	8	P16403	9	35.2	2.35	1.3e-05	21364.9	HOMO SAPIENS	H12_HUMAN Histone H1.2
WT Mtb + THP-1	[36-3]	6	P16402	7	21.3	2.19	3.4e-05	22350.1	HOMO SAPIENS	H13_HUMAN Histone H1.3
WT Mtb + THP-1	[36-4]	3	P22492	4	12.1	2.19	3.4e-05	22019.2	HOMO SAPIENS	H1T_HUMAN Histone H1t
WT Mtb + THP-1	[36-5]	3	Q02539	4	11.6	2.19	3.4e-05	21842.3	HOMO SAPIENS	H11_HUMAN Histone H1.1
WT Mtb + THP-1	[37]		Q14697	11	13.8	3.15	2.5e-06	106875	HOMO SAPIENS	GANAB_HUMAN Neutral alpha-glucosidase AB
WT Mtb + THP-1	[38]		Q79FN7	10	37.4	2.72	0.00014	40763.2	MYCOBACTERIUM TUBERCULOSIS	Q79FN7_MYCTU PROBABLE TRANSCRIPTIONAL REGULATORY PROTEIN MOXR1
WT Mtb + THP-1	[39]		Q15084	6	18.6	4.12	8.5e-07	48121.7	HOMO SAPIENS	PDIA6_HUMAN Protein disulfide-isomerase A6
WT Mtb + THP-1	[40]		P66952	5	65.5	4.9	1.3e-08	16896.3	MYCOBACTERIUM TUBERCULOSIS	TPX_MYCTU Probable thiol peroxidase
WT Mtb + THP-1	[41]		O06218	7	25.9	3.79	3.2e-06	36376.8	MYCOBACTERIUM TUBERCULOSIS	O06218_MYCTU Putative uncharacterized protein
WT Mtb + THP-1	[42]		P0A5J6	7	31	3.97	1.4e-07	34322.1	MYCOBACTERIUM TUBERCULOSIS	MDH_MYCTU Malate dehydrogenase
WT Mtb + THP-1	[43]		P50897	9	35.9	3.27	7.1e-07	34193.8	HOMO SAPIENS	PPT1_HUMAN Palmitoyl-protein thioesterase 1
WT Mtb + THP-1	[44]		O43615	9	22.6	3.18	1.6e-06	51356.2	HOMO SAPIENS	TIM44_HUMAN Mitochondrial import inner membrane translocase subunit TIM44
WT Mtb + THP-1	[45]		P15144	8	8.6	3.34	1.3e-06	109540	HOMO SAPIENS	AMPN_HUMAN Aminopeptidase N
WT Mtb + THP-1	[46]		P51659	7	13.7	3.71	8.6e-07	79687	HOMO SAPIENS	DHB4_HUMAN Peroxisomal multifunctional enzyme type 2
WT Mtb + THP-1	[47]		O06352	6	100	4.52	1.1e-08	5695.4	MYCOBACTERIUM TUBERCULOSIS	O06352_MYCTU Putative uncharacterized protein
WT Mtb + THP-1	[48]		P0A5V2	6	44.6	3.79	2.3e-06	13440.6	MYCOBACTERIUM TUBERCULOSIS	RL7_MYCTU 50S ribosomal protein L7/L12
WT Mtb + THP-1	[49]		P62820	6	36.6	3.73	8.1e-07	22678	HOMO SAPIENS	RAB1A_HUMAN Ras-related protein Rab-1A
WT Mtb + THP-1	[49-1]	4	Q9H0U4	8	43.8	3	1.6e-06	22171.4	HOMO SAPIENS	RAB1B_HUMAN Ras-related protein Rab-1B
WT Mtb + THP-1	[49-2]	5	P61006	7	34.3	2.84	9.8e-06	23668.4	HOMO SAPIENS	RAB8A_HUMAN Ras-related protein Rab-8A
WT Mtb + THP-1	[49-3]	2	Q92928	6	31.3	3	1.6e-06	22017.2	HOMO SAPIENS	RAB1C_HUMAN Putative Ras-related protein Rab-1C
WT Mtb + THP-1	[49-4]	5	P61106	6	37.7	2.63	0.00011	23897.2	HOMO SAPIENS	RAB14_HUMAN Ras-related protein Rab-14
WT Mtb + THP-1	[49-5]	4	P51153	5	27.6	2.61	1.7e-05	22774.3	HOMO SAPIENS	RAB13_HUMAN Ras-related protein Rab-13
WT Mtb + THP-1	[49-6]	1	P61026	3	16.5	3	1.3e-05	22541.1	HOMO SAPIENS	RAB10_HUMAN Ras-related protein Rab-10
WT Mtb + THP-1	[49-7]	2	Q92930	4	20.3	2.32	9.5e-05	23584.3	HOMO SAPIENS	RAB8B_HUMAN Ras-related protein Rab-8B
WT Mtb + THP-1	[49-8]	0	P59190	2	10.4	2.32	9.5e-05	24390.8	HOMO SAPIENS	RAB15_HUMAN Ras-related protein Rab-15
WT Mtb + THP-1	[49-9]	0	Q15286	2	10.9	2.32	9.5e-05	23025.4	HOMO SAPIENS	RAB35_HUMAN Ras-related protein Rab-35
WT Mtb + THP-1	[49-10]	1	P20340	2	12	2.12	0.00016	23593	HOMO SAPIENS	RAB6A_HUMAN Ras-related protein Rab-6A
WT Mtb + THP-1	[49-11]	1	O95716	2	8.7	2.12	0.00016	24267.4	HOMO SAPIENS	RAB3D_HUMAN Ras-related protein Rab-3D
WT Mtb + THP-1	[49-12]	1	P20336	2	8.6	2.12	0.00016	24984.1	HOMO SAPIENS	RAB3A_HUMAN Ras-related protein Rab-3A
WT Mtb + THP-1	[49-13]	1	P20337	2	8.7	2.12	0.00016	24758.1	HOMO SAPIENS	RAB3B_HUMAN Ras-related protein Rab-3B
WT Mtb + THP-1	[49-14]	1	Q96E17	2	8.4	2.12	0.00016	25952.4	HOMO SAPIENS	RAB3C_HUMAN Ras-related protein Rab-3C
WT Mtb + THP-1	[50]		P95029	7	3.2	3.73	9.2e-07	326257	MYCOBACTERIUM TUBERCULOSIS	P95029_MYCTU Fatty-acid synthase fas
WT Mtb + THP-1	[51]		O53189	7	23	3.08	1.1e-05	50616.4	MYCOBACTERIUM TUBERCULOSIS	TIG_MYCTU Trigger factor
WT Mtb + THP-1	[52]		P95124	8	42.2	3.23	3.4e-06	30364.3	MYCOBACTERIUM TUBERCULOSIS	Y2971_MYCTU Uncharacterized oxidoreductase Rv2971/MT3049
WT Mtb + THP-1	[53]		O53872	7	14.7	3.19	4.9e-06	76104.7	MYCOBACTERIUM TUBERCULOSIS	O53872_MYCTU Fatty-acid oxidation protein fadB
WT Mtb + THP-1	[54]		P23396	8	43.2	3.17	2e-06	26688.6	HOMO SAPIENS	RS3_HUMAN 40S ribosomal protein S3
WT Mtb + THP-1	[55]		O94905	7	26.8	3	2.5e-05	37839.9	HOMO SAPIENS	ERLN2_HUMAN Erlin-2
WT Mtb + THP-1	[55-1]	0	O75477	3	9.8	2.81	7.7e-05	38926.2	HOMO SAPIENS	ERLN1_HUMAN Erlin-1
WT Mtb + THP-1	[56]		P0C5C4	5	25.9	4.92	1.5e-08	29258.2	MYCOBACTERIUM TUBERCULOSIS	35KD_MYCTU 35 kDa protein
WT Mtb + THP-1	[57]		Q7D8M9	5	27.1	5.12	6.5e-09	39158.8	MYCOBACTERIUM TUBERCULOSIS	Q7D8M9_MYCTU PPE FAMILY PROTEIN
WT Mtb + THP-1	[58]		P62269	7	34.9	2.87	1.4e-05	17718.8	HOMO SAPIENS	RS18_HUMAN 40S ribosomal protein S18
WT Mtb + THP-1	[59]		P61224	8	47.8	2.65	2.6e-05	20825	HOMO SAPIENS	RAP1B_HUMAN Ras-related protein Rap-1b
WT Mtb + THP-1	[59-1]	1	P62834	6	33.7	2.65	2.6e-05	20987.4	HOMO SAPIENS	RAP1A_HUMAN Ras-related protein Rap-1A
WT Mtb + THP-1	[59-2]	0	A6NIZ1	5	27.2	2.48	2.6e-05	20925.1	HOMO SAPIENS	RP1BL_HUMAN Ras-related protein Rap-1b-like protein
WT Mtb + THP-1	[60]		P63456	7	24	3.05	1.3e-05	44277.7	MYCOBACTERIUM TUBERCULOSIS	FAB2_MYCTU 3-oxoacyl-[acyl-carrier-protein] synthase 2
WT Mtb + THP-1	[61]		P65762	5	42.3	3.98	5.7e-07	19239.6	MYCOBACTERIUM TUBERCULOSIS	PPIA_MYCTU Probable peptidyl-prolyl cis-trans isomerase A
WT Mtb + THP-1	[62]		P60176	9	24.8	2.35	0.00024	54324.1	MYCOBACTERIUM TUBERCULOSIS	SAHH_MYCTU Adenosylhomocysteinase
WT Mtb + THP-1	[63]		P05023	8	9.2	2.78	8.2e-06	112897	HOMO SAPIENS	AT1A1_HUMAN Sodium/potassium-transporting ATPase subunit alpha-1
WT Mtb + THP-1	[63-1]	1	P13637	4	4.7	1.33	0.0014	111750	HOMO SAPIENS	AT1A3_HUMAN Sodium/potassium-transporting ATPase subunit alpha-3
WT Mtb + THP-1	[63-2]	0	P50993	2	2.4	1.33	0.0014	112266	HOMO SAPIENS	AT1A2_HUMAN Sodium/potassium-transporting ATPase subunit alpha-2
WT Mtb + THP-1	[64]		P66537	6	28.6	3.1	5.8e-05	31089.6	MYCOBACTERIUM TUBERCULOSIS	RS2_MYCTU 30S ribosomal protein S2
WT Mtb + THP-1	[65]		P66044	5	36.5	4.29	1.2e-07	18478.4	MYCOBACTERIUM TUBERCULOSIS	RL10_MYCTU 50S ribosomal protein L10
WT Mtb + THP-1	[66]		P96825	5	25.9	4.08	2.6e-07	29778.9	MYCOBACTERIUM TUBERCULOSIS	Y0148_MYCTU Putative short-chain type dehydrogenase/reductase Rv0148
WT Mtb + THP-1	[67]		P60660	7	66.9	3.31	1.7e-06	16930.2	HOMO SAPIENS	MYL6_HUMAN Myosin light polypeptide 6
WT Mtb + THP-1	[67-1]	0	P14649	2	11.5	3.31	1.7e-06	22764.2	HOMO SAPIENS	MYL6B_HUMAN Myosin light chain 6B
WT Mtb + THP-1	[68]		P30101	6	14.7	3.07	5.4e-06	56782.9	HOMO SAPIENS	PDIA3_HUMAN Protein disulfide-isomerase A3
WT Mtb + THP-1	[69]		O50433	5	48.1	3.96	2.9e-07	11839.3	MYCOBACTERIUM TUBERCULOSIS	O50433_MYCTU Ferredoxin
WT Mtb + THP-1	[70]		O06147	6	16.8	3.3	3.4e-06	53202.2	MYCOBACTERIUM TUBERCULOSIS	RS1_MYCTU 30S ribosomal protein S1
WT Mtb + THP-1	[71]		O53665	6	26	3.16	1.1e-05	46830.6	MYCOBACTERIUM TUBERCULOSIS	O53665_MYCTU 3-oxoacyl-(Acyl-carrier-protein) reductase
WT Mtb + THP-1	[72]		P75019	6	30.3	3.13	1.9e-05	29101.4	MYCOBACTERIUM TUBERCULOSIS	P75019_MYCTU Enoyl-CoA hydratase
WT Mtb + THP-1	[73]		O69744	5	62.6	3.78	2.3e-07	12199.7	MYCOBACTERIUM TUBERCULOSIS	ESPL_MYCTU ESX-1 secretion-associated protein EspL
WT Mtb + THP-1	[74]		P04843	8	18.9	2.49	2.4e-05	68570	HOMO SAPIENS	RPN1_HUMAN Dolichyl-diphosphooligosaccharide--protein glycosyltransferase subunit 1
WT Mtb + THP-1	[75]		P0A564	3	60	5.64	1.2e-09	9904	MYCOBACTERIUM TUBERCULOSIS	ESXA_MYCTU 6 kDa early secretory antigenic target
WT Mtb + THP-1	[76]		O53446	7	24.9	2.8	1.1e-05	50141.4	MYCOBACTERIUM TUBERCULOSIS	FUMC_MYCTU Fumarate hydratase class II
WT Mtb + THP-1	[77]		P32724	7	26.8	2.47	5.3e-05	24532.8	MYCOBACTERIUM TUBERCULOSIS	GRPE_MYCTU Protein grpE
WT Mtb + THP-1	[78]		P07237	4	10.2	4.49	2.8e-07	57116.8	HOMO SAPIENS	PDIA1_HUMAN Protein disulfide-isomerase
WT Mtb + THP-1	[79]		O53842	6	29.9	2.97	1.6e-05	30189.5	MYCOBACTERIUM TUBERCULOSIS	O53842_MYCTU Putative uncharacterized protein
WT Mtb + THP-1	[80]		O53753	5	23.4	4.03	9.9e-08	30728.7	MYCOBACTERIUM TUBERCULOSIS	FADB2_MYCTU 3-hydroxybutyryl-CoA dehydrogenase
WT Mtb + THP-1	[81]		P62829	4	34.3	4.23	3.4e-08	14865.6	HOMO SAPIENS	RL23_HUMAN 60S ribosomal protein L23
WT Mtb + THP-1	[82]		P20701	7	8.5	2.34	8.8e-05	128771	HOMO SAPIENS	ITAL_HUMAN Integrin alpha-L
WT Mtb + THP-1	[83]		P51149	5	27.1	3.51	5.5e-06	23490	HOMO SAPIENS	RAB7A_HUMAN Ras-related protein Rab-7a
WT Mtb + THP-1	[84]		P62805	7	55.3	2.15	0.00038	11367.4	HOMO SAPIENS	H4_HUMAN Histone H4
WT Mtb + THP-1	[85]		P96291	10	6.1	1.96	4.7e-05	224382	MYCOBACTERIUM TUBERCULOSIS	P96291_MYCTU Mycocerosic acid synthase
WT Mtb + THP-1	[86]		P15712	5	31	3.03	7.8e-06	38243.4	MYCOBACTERIUM TUBERCULOSIS	PSTS1_MYCTU Phosphate-binding protein pstS 1
WT Mtb + THP-1	[87]		P0A672	5	29.1	3.71	8.8e-07	25233.1	MYCOBACTERIUM TUBERCULOSIS	IDER_MYCTU Iron-dependent repressor IdeR
WT Mtb + THP-1	[88]		P09382	5	48.9	3	2.1e-05	14715.8	HOMO SAPIENS	LEG1_HUMAN Galectin-1
WT Mtb + THP-1	[89]		P0A5P6	6	34.7	2.77	3e-05	21534.6	MYCOBACTERIUM TUBERCULOSIS	HBHA_MYCTU Heparin-binding hemagglutinin
WT Mtb + THP-1	[90]		Q10530	7	21.1	2.16	0.00031	47978.8	MYCOBACTERIUM TUBERCULOSIS	CISY1_MYCTU Citrate synthase 1
WT Mtb + THP-1	[91]		O05312	5	57.3	2.9	2.1e-05	7810	MYCOBACTERIUM TUBERCULOSIS	O05312_MYCTU Putative uncharacterized protein
WT Mtb + THP-1	[92]		P0A5Q4	4	26.8	3.51	3.9e-06	24855.4	MYCOBACTERIUM TUBERCULOSIS	MP64_MYCTU Immunogenic protein MPT64
WT Mtb + THP-1	[93]		P95242	5	100	2.77	7.8e-06	9954.1	MYCOBACTERIUM TUBERCULOSIS	ES6L6_MYCTU Putative ESAT-6-like protein 6
WT Mtb + THP-1	[93-1]	0	P0A570	4	84	2.77	7.8e-06	9942	MYCOBACTERIUM TUBERCULOSIS	ESXN_MYCTU ESAT-6-like protein esxN
WT Mtb + THP-1	[93-2]	0	O05300	3	56.4	2.77	7.8e-06	9928.1	MYCOBACTERIUM TUBERCULOSIS	ESXL_MYCTU ESAT-6-like protein esxL
WT Mtb + THP-1	[93-3]	0	P96364	3	56.4	2.77	7.8e-06	9832.9	MYCOBACTERIUM TUBERCULOSIS	ESXI_MYCTU ESAT-6-like protein esxI
WT Mtb + THP-1	[94]		P63427	5	21.1	3.34	1.5e-05	41723.7	MYCOBACTERIUM TUBERCULOSIS	ACDP_MYCTU Probable acyl-CoA dehydrogenase fadE25
WT Mtb + THP-1	[95]		P23284	5	26.4	3.48	3.6e-07	23742.7	HOMO SAPIENS	PPIB_HUMAN Peptidyl-prolyl cis-trans isomerase B
WT Mtb + THP-1	[96]		O53521	4	8.7	4.14	1.5e-07	64035.5	MYCOBACTERIUM TUBERCULOSIS	FAC15_MYCTU Long-chain-fatty-acid--CoA ligase FadD15
WT Mtb + THP-1	[97]		P61019	6	33.5	2.84	8.6e-06	23545.8	HOMO SAPIENS	RAB2A_HUMAN Ras-related protein Rab-2A
WT Mtb + THP-1	[97-1]	0	Q8WUD1	2	11.6	2.17	8.4e-05	24214.6	HOMO SAPIENS	RAB2B_HUMAN Ras-related protein Rab-2B
WT Mtb + THP-1	[98]		P65633	4	9.2	4.47	2.4e-09	57088.2	MYCOBACTERIUM TUBERCULOSIS	ODO2_MYCTU Dihydrolipoyllysine-residue succinyltransferase component of 2-oxoglutarate dehydrogenase complex
WT Mtb + THP-1	[99]		P66701	6	25.1	2.54	2.5e-05	37706.8	MYCOBACTERIUM TUBERCULOSIS	RPOA_MYCTU DNA-directed RNA polymerase subunit alpha
WT Mtb + THP-1	[100]		P54920	6	27.8	2.33	0.00029	33233	HOMO SAPIENS	SNAA_HUMAN Alpha-soluble NSF attachment protein
WT Mtb + THP-1	[100-1]	0	Q9H115	2	11.4	1.62	0.00029	33557.3	HOMO SAPIENS	SNAB_HUMAN Beta-soluble NSF attachment protein
WT Mtb + THP-1	[101]		P02768	4	7.1	3.6	1.3e-05	69367.4	HOMO SAPIENS	ALBU_HUMAN Serum albumin
WT Mtb + THP-1	[102]		P61586	5	26.4	3.05	5.8e-06	21768.3	HOMO SAPIENS	RHOA_HUMAN Transforming protein RhoA
WT Mtb + THP-1	[102-1]	0	P08134	3	14	2.4	9.7e-05	22006.6	HOMO SAPIENS	RHOC_HUMAN Rho-related GTP-binding protein RhoC
WT Mtb + THP-1	[103]		P51148	5	30.1	2.57	8.7e-05	23482.8	HOMO SAPIENS	RAB5C_HUMAN Ras-related protein Rab-5C
WT Mtb + THP-1	[104]		P04899	9	33.8	1.68	0.00018	40451.3	HOMO SAPIENS	GNAI2_HUMAN Guanine nucleotide-binding protein G(i) subunit alpha-2
WT Mtb + THP-1	[104-1]	1	P08754	5	15.3	1.45	0.00018	40532.6	HOMO SAPIENS	GNAI3_HUMAN Guanine nucleotide-binding protein G(k) subunit alpha
WT Mtb + THP-1	[104-2]	0	P63096	4	12.4	1.45	0.00018	40361.5	HOMO SAPIENS	GNAI1_HUMAN Guanine nucleotide-binding protein G(i) subunit alpha-1
WT Mtb + THP-1	[104-3]	0	P09471	2	6.5	1.45	0.00018	40050.9	HOMO SAPIENS	GNAO_HUMAN Guanine nucleotide-binding protein G(o) subunit alpha
WT Mtb + THP-1	[104-4]	0	A8MTJ3	2	5.4	1.45	0.00018	40357.4	HOMO SAPIENS	GNAT3_HUMAN Guanine nucleotide-binding protein G(t) subunit alpha-3
WT Mtb + THP-1	[104-5]	0	P11488	2	5.4	1.45	0.00018	40041.2	HOMO SAPIENS	GNAT1_HUMAN Guanine nucleotide-binding protein G(t) subunit alpha-1
WT Mtb + THP-1	[104-6]	0	P19087	2	5.4	1.45	0.00018	40176.2	HOMO SAPIENS	GNAT2_HUMAN Guanine nucleotide-binding protein G(t) subunit alpha-2
WT Mtb + THP-1	[105]		P08195	4	6.5	3.75	2.6e-06	67994.6	HOMO SAPIENS	4F2_HUMAN 4F2 cell-surface antigen heavy chain
WT Mtb + THP-1	[106]		O53275	5	32.7	3.22	6.8e-07	31691.2	MYCOBACTERIUM TUBERCULOSIS	ETFA_MYCTU Electron transfer flavoprotein subunit alpha
WT Mtb + THP-1	[107]		O33246	3	34.4	4.32	4.4e-07	6944.4	MYCOBACTERIUM TUBERCULOSIS	PUP_MYCTU Prokaryotic ubiquitin-like protein Pup
WT Mtb + THP-1	[108]		P33121	6	10.3	2.63	2.8e-05	77944.1	HOMO SAPIENS	ACSL1_HUMAN Long-chain-fatty-acid--CoA ligase 1
WT Mtb + THP-1	[109]		P0C0S8	4	35.4	3.6	5.7e-06	14091.6	HOMO SAPIENS	H2A1_HUMAN Histone H2A type 1
WT Mtb + THP-1	[109-1]	0	P20671	4	35.4	3.6	5.7e-06	14107.6	HOMO SAPIENS	H2A1D_HUMAN Histone H2A type 1-D
WT Mtb + THP-1	[109-2]	0	Q16777	4	35.7	3.6	5.7e-06	13988.5	HOMO SAPIENS	H2A2C_HUMAN Histone H2A type 2-C
WT Mtb + THP-1	[109-3]	0	Q6FI13	4	35.4	3.6	5.7e-06	14095.6	HOMO SAPIENS	H2A2A_HUMAN Histone H2A type 2-A
WT Mtb + THP-1	[109-4]	0	Q96KK5	4	35.9	3.6	5.7e-06	13906.4	HOMO SAPIENS	H2A1H_HUMAN Histone H2A type 1-H
WT Mtb + THP-1	[109-5]	0	Q99878	4	35.9	3.6	5.7e-06	13936.4	HOMO SAPIENS	H2A1J_HUMAN Histone H2A type 1-J
WT Mtb + THP-1	[109-6]	0	Q9BTM1	4	35.7	3.6	5.7e-06	14019.5	HOMO SAPIENS	H2AJ_HUMAN Histone H2A.J
WT Mtb + THP-1	[109-7]	0	P04908	3	32.3	3.6	5.7e-06	14135.6	HOMO SAPIENS	H2A1B_HUMAN Histone H2A type 1-B/E
WT Mtb + THP-1	[109-8]	0	Q7L7L0	3	32.3	3.6	5.7e-06	14121.6	HOMO SAPIENS	H2A3_HUMAN Histone H2A type 3
WT Mtb + THP-1	[109-9]	0	Q93077	3	32.3	3.6	5.7e-06	14105.6	HOMO SAPIENS	H2A1C_HUMAN Histone H2A type 1-C
WT Mtb + THP-1	[109-10]	1	P16104	3	32.2	1.37	0.0015	15144.7	HOMO SAPIENS	H2AX_HUMAN Histone H2A.x
WT Mtb + THP-1	[109-11]	1	Q96QV6	3	35.1	1.37	0.0015	14233.6	HOMO SAPIENS	H2A1A_HUMAN Histone H2A type 1-A
WT Mtb + THP-1	[109-12]	1	Q8IUE6	2	30	1.26	0.0015	13995.4	HOMO SAPIENS	H2A2B_HUMAN Histone H2A type 2-B
WT Mtb + THP-1	[110]		O53871	4	15.6	3.37	7e-07	42414.9	MYCOBACTERIUM TUBERCULOSIS	Y0859_MYCTU Putative acyltransferase Rv0859
WT Mtb + THP-1	[111]		O00182	5	17.2	2.74	2.6e-06	39518.5	HOMO SAPIENS	LEG9_HUMAN Galectin-9
WT Mtb + THP-1	[111-1]	1	Q3B8N2	5	17.1	2.74	2.6e-06	39660.7	HOMO SAPIENS	LEG9B_HUMAN Galectin-9B
WT Mtb + THP-1	[111-2]	1	Q6DKI2	5	17.1	2.74	2.6e-06	39607.8	HOMO SAPIENS	LEG9C_HUMAN Galectin-9C
WT Mtb + THP-1	[112]		P0A5J4	9	14.4	1.62	0.0002	80403.7	MYCOBACTERIUM TUBERCULOSIS	MASZ_MYCTU Malate synthase G
WT Mtb + THP-1	[113]		P71590	4	17.3	3.12	1.5e-05	56880.7	MYCOBACTERIUM TUBERCULOSIS	P71590_MYCTU Putative uncharacterized protein TB39.8
WT Mtb + THP-1	[114]		P35613	5	18.4	2.19	0.00067	42200.7	HOMO SAPIENS	BASI_HUMAN Basigin
WT Mtb + THP-1	[115]		P66779	3	12.3	4.83	2e-08	36821.2	MYCOBACTERIUM TUBERCULOSIS	Y1543_MYCTU Uncharacterized oxidoreductase Rv1543/MT1595
WT Mtb + THP-1	[116]		Q12907	5	23.3	2.99	1.2e-05	40229	HOMO SAPIENS	LMAN2_HUMAN Vesicular integral-membrane protein VIP36
WT Mtb + THP-1	[117]		P0A526	3	21	3.68	7.3e-06	21707.9	MYCOBACTERIUM TUBERCULOSIS	CLPP1_MYCTU ATP-dependent Clp protease proteolytic subunit 1
WT Mtb + THP-1	[118]		Q50906	4	23.7	3.13	8.7e-07	32721	MYCOBACTERIUM TUBERCULOSIS	APA_MYCTU Alanine and proline-rich secreted protein apa
WT Mtb + THP-1	[119]		P04844	3	8.4	3.79	7e-06	69284.6	HOMO SAPIENS	RPN2_HUMAN Dolichyl-diphosphooligosaccharide--protein glycosyltransferase subunit 2
WT Mtb + THP-1	[120]		P64016	3	13.2	4.12	5.3e-07	27273.4	MYCOBACTERIUM TUBERCULOSIS	ECHA8_MYCTU Probable enoyl-CoA hydratase echA8
WT Mtb + THP-1	[121]		P80723	4	38.8	2.83	1.7e-05	22693.6	HOMO SAPIENS	BASP1_HUMAN Brain acid soluble protein 1
WT Mtb + THP-1	[122]		O06153	4	30.1	3.21	1.3e-06	15312.5	MYCOBACTERIUM TUBERCULOSIS	Y1636_MYCTU Universal stress protein Rv1636/MT1672
WT Mtb + THP-1	[123]		P62249	8	52.7	1.42	0.002	16445.5	HOMO SAPIENS	RS16_HUMAN 40S ribosomal protein S16
WT Mtb + THP-1	[124]		P63429	4	7.1	2.88	1.6e-05	70745.1	MYCOBACTERIUM TUBERCULOSIS	Y873_MYCTU Probable acyl-CoA dehydrogenase FadE10
WT Mtb + THP-1	[125]		P96212	4	35	2.67	2.4e-05	10618.1	MYCOBACTERIUM TUBERCULOSIS	ESPF_MYCTU ESX-1 secretion-associated protein EspF
WT Mtb + THP-1	[126]		Q79G13	6	32.4	1.79	0.0011	39974.3	MYCOBACTERIUM TUBERCULOSIS	Q79G13_MYCTU Cellulase celA1
WT Mtb + THP-1	[127]		P0A654	3	42.1	3.27	5.7e-06	13357.6	MYCOBACTERIUM TUBERCULOSIS	Y3716_MYCTU UPF0133 protein Rv3716c/MT3819
WT Mtb + THP-1	[128]		P0A5X6	6	29.6	1.99	6.7e-05	30020.2	MYCOBACTERIUM TUBERCULOSIS	RS3_MYCTU 30S ribosomal protein S3
WT Mtb + THP-1	[129]		P71658	4	23.2	2.28	0.00034	20835.3	MYCOBACTERIUM TUBERCULOSIS	P71658_MYCTU Integration host factor mihF
WT Mtb + THP-1	[130]		O07175	4	23.9	2.68	7.7e-05	34926.4	MYCOBACTERIUM TUBERCULOSIS	O07175_MYCTU PROBABLE SERINE PROTEASE PEPA (SERINE PROTEINASE) (MTB32A)
WT Mtb + THP-1	[131]		P96890	6	19.3	1.84	0.00032	63783.5	MYCOBACTERIUM TUBERCULOSIS	P96890_MYCTU Acetyl/propionyl-CoA carboxylase, alpha subunit
WT Mtb + THP-1	[132]		O69644	5	32.1	2.33	2.2e-05	24791.5	MYCOBACTERIUM TUBERCULOSIS	O69644_MYCTU PROBABLE TRANSCRIPTIONAL REGULATORY PROTEIN (PROBABLY CRP/FNR-FAMILY)
WT Mtb + THP-1	[133]		P30464	4	13	2.48	1.1e-05	40388.4	HOMO SAPIENS	1B15_HUMAN HLA class I histocompatibility antigen, B-15 alpha chain
WT Mtb + THP-1	[133-1]	0	P30484	4	13	2.48	1.1e-05	40440.5	HOMO SAPIENS	1B46_HUMAN HLA class I histocompatibility antigen, B-46 alpha chain
WT Mtb + THP-1	[133-2]	3	P01892	4	14	2.52	8.8e-06	40922.2	HOMO SAPIENS	1A02_HUMAN HLA class I histocompatibility antigen, A-2 alpha chain
WT Mtb + THP-1	[133-3]	3	P10316	4	14	2.52	8.8e-06	40977.2	HOMO SAPIENS	1A69_HUMAN HLA class I histocompatibility antigen, A-69 alpha chain
WT Mtb + THP-1	[133-4]	0	P10319	3	9.9	2.23	5e-05	40337.5	HOMO SAPIENS	1B58_HUMAN HLA class I histocompatibility antigen, B-58 alpha chain
WT Mtb + THP-1	[133-5]	0	P18464	3	9.9	2.23	5e-05	40566.6	HOMO SAPIENS	1B51_HUMAN HLA class I histocompatibility antigen, B-51 alpha chain
WT Mtb + THP-1	[133-6]	0	P18465	3	9.9	2.23	5e-05	40224.5	HOMO SAPIENS	1B57_HUMAN HLA class I histocompatibility antigen, B-57 alpha chain
WT Mtb + THP-1	[133-7]	0	P30490	3	9.9	2.23	5e-05	40521.5	HOMO SAPIENS	1B52_HUMAN HLA class I histocompatibility antigen, B-52 alpha chain
WT Mtb + THP-1	[133-8]	0	P30491	3	9.9	2.23	5e-05	40495.7	HOMO SAPIENS	1B53_HUMAN HLA class I histocompatibility antigen, B-53 alpha chain
WT Mtb + THP-1	[133-9]	0	P30492	3	9.9	2.23	5e-05	40380.4	HOMO SAPIENS	1B54_HUMAN HLA class I histocompatibility antigen, B-54 alpha chain
WT Mtb + THP-1	[133-10]	0	P30493	3	9.9	2.23	5e-05	40496.5	HOMO SAPIENS	1B55_HUMAN HLA class I histocompatibility antigen, B-55 alpha chain
WT Mtb + THP-1	[133-11]	0	P30495	3	9.9	2.23	5e-05	40478.5	HOMO SAPIENS	1B56_HUMAN HLA class I histocompatibility antigen, B-56 alpha chain
WT Mtb + THP-1	[133-12]	0	P30498	3	9.9	2.23	5e-05	40478.4	HOMO SAPIENS	1B78_HUMAN HLA class I histocompatibility antigen, B-78 alpha chain
WT Mtb + THP-1	[133-13]	0	P30504	3	9.8	2.23	5e-05	40995.3	HOMO SAPIENS	1C04_HUMAN HLA class I histocompatibility antigen, Cw-4 alpha chain
WT Mtb + THP-1	[133-14]	0	P30508	3	9.8	2.23	5e-05	40886.1	HOMO SAPIENS	1C12_HUMAN HLA class I histocompatibility antigen, Cw-12 alpha chain
WT Mtb + THP-1	[133-15]	0	P30510	3	9.8	2.23	5e-05	40838	HOMO SAPIENS	1C14_HUMAN HLA class I histocompatibility antigen, Cw-14 alpha chain
WT Mtb + THP-1	[133-16]	0	P30685	3	9.9	2.23	5e-05	40455.6	HOMO SAPIENS	1B35_HUMAN HLA class I histocompatibility antigen, B-35 alpha chain
WT Mtb + THP-1	[133-17]	0	Q29940	3	9.9	2.23	5e-05	40584.7	HOMO SAPIENS	1B59_HUMAN HLA class I histocompatibility antigen, B-59 alpha chain
WT Mtb + THP-1	[133-18]	0	Q29960	3	9.8	2.23	5e-05	40753	HOMO SAPIENS	1C16_HUMAN HLA class I histocompatibility antigen, Cw-16 alpha chain
WT Mtb + THP-1	[133-19]	0	P04222	3	9	2.36	1.1e-05	40861.1	HOMO SAPIENS	1C03_HUMAN HLA class I histocompatibility antigen, Cw-3 alpha chain
WT Mtb + THP-1	[133-20]	0	P30466	3	9.1	2.36	1.1e-05	40275.2	HOMO SAPIENS	1B18_HUMAN HLA class I histocompatibility antigen, B-18 alpha chain
WT Mtb + THP-1	[133-21]	0	P30475	3	9.1	2.36	1.1e-05	40328.3	HOMO SAPIENS	1B39_HUMAN HLA class I histocompatibility antigen, B-39 alpha chain
WT Mtb + THP-1	[133-22]	0	Q29836	3	9.1	2.36	1.1e-05	40342.3	HOMO SAPIENS	1B67_HUMAN HLA class I histocompatibility antigen, B-67 alpha chain
WT Mtb + THP-1	[133-23]	0	Q95365	3	9.1	2.36	1.1e-05	40416.5	HOMO SAPIENS	1B38_HUMAN HLA class I histocompatibility antigen, B-38 alpha chain
WT Mtb + THP-1	[133-24]	1	Q95604	3	9.7	2.23	5e-05	41238.6	HOMO SAPIENS	1C17_HUMAN HLA class I histocompatibility antigen, Cw-17 alpha chain
WT Mtb + THP-1	[133-25]	0	P18462	2	6.8	2.48	1.1e-05	41218.4	HOMO SAPIENS	1A25_HUMAN HLA class I histocompatibility antigen, A-25 alpha chain
WT Mtb + THP-1	[133-26]	0	P30450	2	6.8	2.48	1.1e-05	41062.2	HOMO SAPIENS	1A26_HUMAN HLA class I histocompatibility antigen, A-26 alpha chain
WT Mtb + THP-1	[133-27]	0	P30453	2	6.8	2.48	1.1e-05	41055.2	HOMO SAPIENS	1A34_HUMAN HLA class I histocompatibility antigen, A-34 alpha chain
WT Mtb + THP-1	[133-28]	0	P30456	2	6.8	2.48	1.1e-05	41033.1	HOMO SAPIENS	1A43_HUMAN HLA class I histocompatibility antigen, A-43 alpha chain
WT Mtb + THP-1	[133-29]	0	P30457	2	6.8	2.48	1.1e-05	41082.2	HOMO SAPIENS	1A66_HUMAN HLA class I histocompatibility antigen, A-66 alpha chain
WT Mtb + THP-1	[133-30]	0	P30479	2	6.6	2.36	1.1e-05	40539.6	HOMO SAPIENS	1B41_HUMAN HLA class I histocompatibility antigen, B-41 alpha chain
WT Mtb + THP-1	[133-31]	0	P30481	2	6.6	2.36	1.1e-05	40481.6	HOMO SAPIENS	1B44_HUMAN HLA class I histocompatibility antigen, B-44 alpha chain
WT Mtb + THP-1	[133-32]	0	P04439	2	7.4	2.23	5e-05	40841.1	HOMO SAPIENS	1A03_HUMAN HLA class I histocompatibility antigen, A-3 alpha chain
WT Mtb + THP-1	[133-33]	0	P05534	2	7.4	2.23	5e-05	40688.9	HOMO SAPIENS	1A24_HUMAN HLA class I histocompatibility antigen, A-24 alpha chain
WT Mtb + THP-1	[133-34]	0	P13746	2	7.4	2.23	5e-05	40937.2	HOMO SAPIENS	1A11_HUMAN HLA class I histocompatibility antigen, A-11 alpha chain
WT Mtb + THP-1	[133-35]	0	P16188	2	7.4	2.23	5e-05	40905.1	HOMO SAPIENS	1A30_HUMAN HLA class I histocompatibility antigen, A-30 alpha chain
WT Mtb + THP-1	[133-36]	0	P30443	2	7.4	2.23	5e-05	40846.2	HOMO SAPIENS	1A01_HUMAN HLA class I histocompatibility antigen, A-1 alpha chain
WT Mtb + THP-1	[133-37]	0	P30447	2	7.4	2.23	5e-05	40733	HOMO SAPIENS	1A23_HUMAN HLA class I histocompatibility antigen, A-23 alpha chain
WT Mtb + THP-1	[133-38]	0	P30455	2	7.4	2.23	5e-05	40934.3	HOMO SAPIENS	1A36_HUMAN HLA class I histocompatibility antigen, A-36 alpha chain
WT Mtb + THP-1	[133-39]	1	P01891	2	7.4	2.23	5e-05	40909.1	HOMO SAPIENS	1A68_HUMAN HLA class I histocompatibility antigen, A-68 alpha chain
WT Mtb + THP-1	[133-40]	1	P30485	2	6.6	1.65	0.0001	40571.7	HOMO SAPIENS	1B47_HUMAN HLA class I histocompatibility antigen, B-47 alpha chain
WT Mtb + THP-1	[133-41]	0	P01889	2	6.1	1.38	0.00019	40460.4	HOMO SAPIENS	1B07_HUMAN HLA class I histocompatibility antigen, B-7 alpha chain
WT Mtb + THP-1	[133-42]	0	P03989	2	6.1	1.38	0.00019	40428.5	HOMO SAPIENS	1B27_HUMAN HLA class I histocompatibility antigen, B-27 alpha chain
WT Mtb + THP-1	[133-43]	0	P18463	2	6.1	1.38	0.00019	40456.4	HOMO SAPIENS	1B37_HUMAN HLA class I histocompatibility antigen, B-37 alpha chain
WT Mtb + THP-1	[133-44]	0	P30460	2	6.1	1.38	0.00019	40331.3	HOMO SAPIENS	1B08_HUMAN HLA class I histocompatibility antigen, B-8 alpha chain
WT Mtb + THP-1	[133-45]	0	P30462	2	6.1	1.38	0.00019	40358.3	HOMO SAPIENS	1B14_HUMAN HLA class I histocompatibility antigen, B-14 alpha chain
WT Mtb + THP-1	[133-46]	0	P30480	2	6.1	1.38	0.00019	40333.3	HOMO SAPIENS	1B42_HUMAN HLA class I histocompatibility antigen, B-42 alpha chain
WT Mtb + THP-1	[133-47]	0	P30501	2	6	1.38	0.00019	41095.2	HOMO SAPIENS	1C02_HUMAN HLA class I histocompatibility antigen, Cw-2 alpha chain
WT Mtb + THP-1	[133-48]	0	Q07000	2	6	1.38	0.00019	40863.2	HOMO SAPIENS	1C15_HUMAN HLA class I histocompatibility antigen, Cw-15 alpha chain
WT Mtb + THP-1	[133-49]	0	Q29718	2	6.1	1.38	0.00019	40421.4	HOMO SAPIENS	1B82_HUMAN HLA class I histocompatibility antigen, B-82 alpha chain
WT Mtb + THP-1	[133-50]	0	Q29865	2	6	1.38	0.00019	40933.2	HOMO SAPIENS	1C18_HUMAN HLA class I histocompatibility antigen, Cw-18 alpha chain
WT Mtb + THP-1	[133-51]	0	Q29963	2	6	1.38	0.00019	40969.1	HOMO SAPIENS	1C06_HUMAN HLA class I histocompatibility antigen, Cw-6 alpha chain
WT Mtb + THP-1	[133-57]	1	P10321	2	6	1.19	0.00019	40648.9	HOMO SAPIENS	1C07_HUMAN HLA class I histocompatibility antigen, Cw-7 alpha chain
WT Mtb + THP-1	[133-58]	1	Q31612	2	6.1	1.19	0.00019	40435.5	HOMO SAPIENS	1B73_HUMAN HLA class I histocompatibility antigen, B-73 alpha chain
WT Mtb + THP-1	[134]		P96237	4	29.8	2.44	5.8e-05	20442.2	MYCOBACTERIUM TUBERCULOSIS	BFRB_MYCTU Ferritin BfrB
WT Mtb + THP-1	[135]		P0A616	4	58.6	2.39	8.1e-05	12544.6	MYCOBACTERIUM TUBERCULOSIS	THIO_MYCTU Thioredoxin
WT Mtb + THP-1	[136]		P66004	5	12.3	2.7	9.1e-06	49239.5	MYCOBACTERIUM TUBERCULOSIS	DLDH_MYCTU Dihydrolipoyl dehydrogenase
WT Mtb + THP-1	[137]		P39019	7	38.6	1.7	0.00025	16060.6	HOMO SAPIENS	RS19_HUMAN 40S ribosomal protein S19
WT Mtb + THP-1	[138]		P62701	6	27	1.74	0.00031	29598	HOMO SAPIENS	RS4X_HUMAN 40S ribosomal protein S4, X isoform
WT Mtb + THP-1	[138-1]	0	P22090	3	12.2	1.61	0.00071	29455.9	HOMO SAPIENS	RS4Y1_HUMAN 40S ribosomal protein S4, Y isoform 1
WT Mtb + THP-1	[139]		P96885	5	13.5	2.03	0.00036	59354.7	MYCOBACTERIUM TUBERCULOSIS	PCC5_MYCTU Probable propionyl-CoA carboxylase beta chain 5
WT Mtb + THP-1	[140]		P08575	4	3.5	2.6	7.9e-05	147255	HOMO SAPIENS	PTPRC_HUMAN Receptor-type tyrosine-protein phosphatase C
WT Mtb + THP-1	[141]		P64097	3	17.3	3.6	2.2e-06	28081	MYCOBACTERIUM TUBERCULOSIS	ETFB_MYCTU Electron transfer flavoprotein subunit beta
WT Mtb + THP-1	[142]		P46459	7	11.2	1.65	0.00021	82595.1	HOMO SAPIENS	NSF_HUMAN Vesicle-fusing ATPase
WT Mtb + THP-1	[143]		Q86UE4	3	6.5	3.05	5e-05	63837.4	HOMO SAPIENS	LYRIC_HUMAN Protein LYRIC
WT Mtb + THP-1	[144]		P0A5P8	3	35.7	3.47	4.8e-06	16635.2	MYCOBACTERIUM TUBERCULOSIS	MTB12_MYCTU Low molecular weight antigen MTB12
WT Mtb + THP-1	[145]		P62879	5	17.1	1.76	0.00083	37331.4	HOMO SAPIENS	GBB2_HUMAN Guanine nucleotide-binding protein G(I)/G(S)/G(T) subunit beta-2
WT Mtb + THP-1	[145-1]	2	P62873	5	16.5	2.04	2e-05	37377.3	HOMO SAPIENS	GBB1_HUMAN Guanine nucleotide-binding protein G(I)/G(S)/G(T) subunit beta-1
WT Mtb + THP-1	[145-2]	0	Q9HAV0	4	13.5	1.76	0.00083	37567.5	HOMO SAPIENS	GBB4_HUMAN Guanine nucleotide-binding protein subunit beta-4
WT Mtb + THP-1	[146]		P62403	3	24.1	3.58	4.7e-07	21019.4	MYCOBACTERIUM TUBERCULOSIS	RL5_MYCTU 50S ribosomal protein L5
WT Mtb + THP-1	[147]		P05141	3	10.7	3.26	6.7e-06	32852.5	HOMO SAPIENS	ADT2_HUMAN ADP/ATP translocase 2
WT Mtb + THP-1	[147-1]	1	P12236	2	6.4	1.61	1.9e-05	32866.6	HOMO SAPIENS	ADT3_HUMAN ADP/ATP translocase 3
WT Mtb + THP-1	[148]		O05793	5	26.7	2.04	5.6e-05	31014.8	MYCOBACTERIUM TUBERCULOSIS	THTR_MYCTU Putative thiosulfate sulfurtransferase
WT Mtb + THP-1	[149]		P47756	5	24.2	2.32	3e-05	31350.8	HOMO SAPIENS	CAPZB_HUMAN F-actin-capping protein subunit beta
WT Mtb + THP-1	[150]		P46782	4	27.5	2.55	5.4e-05	22876.6	HOMO SAPIENS	RS5_HUMAN 40S ribosomal protein S5
WT Mtb + THP-1	[151]		Q9NQE9	4	29.1	2.46	3.9e-05	20361.5	HOMO SAPIENS	HINT3_HUMAN Histidine triad nucleotide-binding protein 3
WT Mtb + THP-1	[152]		O75844	5	13.9	1.82	0.00061	54813.4	HOMO SAPIENS	FACE1_HUMAN CAAX prenyl protease 1 homolog
WT Mtb + THP-1	[153]		P21964	3	15.9	3.19	2.5e-06	30037.3	HOMO SAPIENS	COMT_HUMAN Catechol O-methyltransferase
WT Mtb + THP-1	[154]		P0A5A9	4	49.2	2.57	1.1e-05	12544.1	MYCOBACTERIUM TUBERCULOSIS	Y2204_MYCTU Protein Rv2204c/MT2260
WT Mtb + THP-1	[155]		Q6MWX1	2	6.6	4.11	3.4e-07	39414	MYCOBACTERIUM TUBERCULOSIS	Q6MWX1_MYCTU PE FAMILY PROTEIN
WT Mtb + THP-1	[156]		P35908	3	6.6	2.69	0.00049	65433.4	HOMO SAPIENS	K22E_HUMAN Keratin, type II cytoskeletal 2 epidermal
WT Mtb + THP-1	[156-1]	2	P04264	3	5.6	2.69	0.00049	66039.2	HOMO SAPIENS	K2C1_HUMAN Keratin, type II cytoskeletal 1
WT Mtb + THP-1	[157]		P06576	3	8.3	3.03	9e-06	56560.4	HOMO SAPIENS	ATPB_HUMAN ATP synthase subunit beta, mitochondrial
WT Mtb + THP-1	[158]		P63879	3	23.5	3.48	9.5e-07	21782.6	MYCOBACTERIUM TUBERCULOSIS	CUT1_MYCTU Probable cutinase Rv1984c/MT2037
WT Mtb + THP-1	[159]		P49006	2	14.4	3.87	4.6e-07	19528.9	HOMO SAPIENS	MRP_HUMAN MARCKS-related protein
WT Mtb + THP-1	[160]		P10809	5	11	1.66	0.0018	61055.2	HOMO SAPIENS	CH60_HUMAN 60 kDa heat shock protein, mitochondrial
WT Mtb + THP-1	[161]		P62851	5	40.8	1.97	0.00012	13742.2	HOMO SAPIENS	RS25_HUMAN 40S ribosomal protein S25
WT Mtb + THP-1	[162]		P02545	4	7.4	2.24	3.2e-05	74140.1	HOMO SAPIENS	LMNA_HUMAN Prelamin-A/C
WT Mtb + THP-1	[163]		P96874	5	45.2	1.81	0.00037	9750.3	MYCOBACTERIUM TUBERCULOSIS	P96874_MYCTU 10 kDa iron regulated protein Irp10
WT Mtb + THP-1	[164]		P67226	4	35.8	2.09	0.0022	18634.1	MYCOBACTERIUM TUBERCULOSIS	Y2140_MYCTU UPF0098 protein Rv2140c/MT2198
WT Mtb + THP-1	[165]		Q7D9D7	2	10.7	3.72	5.5e-07	25980.3	MYCOBACTERIUM TUBERCULOSIS	Q7D9D7_MYCTU Putative uncharacterized protein
WT Mtb + THP-1	[166]		O05454	2	37.9	3.56	1.5e-06	9920	MYCOBACTERIUM TUBERCULOSIS	ES6LB_MYCTU Putative ESAT-6-like protein 11
WT Mtb + THP-1	[167]		P62913	3	20.2	3.21	1.2e-06	20252.6	HOMO SAPIENS	RL11_HUMAN 60S ribosomal protein L11
WT Mtb + THP-1	[168]		P27824	5	12.7	1.82	0.00018	67568.9	HOMO SAPIENS	CALX_HUMAN Calnexin
WT Mtb + THP-1	[169]		O53670	5	11.3	2.49	7.5e-06	70681.3	MYCOBACTERIUM TUBERCULOSIS	O53670_MYCTU FAD flavoprotein oxidase, putative
WT Mtb + THP-1	[170]		P96377	6	17.9	1.85	5.4e-05	44961.9	MYCOBACTERIUM TUBERCULOSIS	ENO_MYCTU Enolase
WT Mtb + THP-1	[171]		Q9BSJ8	4	5	2.6	7.1e-06	122858	HOMO SAPIENS	ESYT1_HUMAN Extended synaptotagmin-1
WT Mtb + THP-1	[172]		Q6MX43	2	49.3	4.04	1.1e-07	7966.2	MYCOBACTERIUM TUBERCULOSIS	Q6MX43_MYCTU POSSIBLE PROTEIN TRANSPORT PROTEIN SECE2
WT Mtb + THP-1	[173]		P13796	6	11.2	1.62	0.00022	70289	HOMO SAPIENS	PLSL_HUMAN Plastin-2
WT Mtb + THP-1	[173-1]	0	P13797	3	5.6	0.95	0.0035	70811.6	HOMO SAPIENS	PLST_HUMAN Plastin-3
WT Mtb + THP-1	[173-2]	0	Q14651	2	4	0.91	0.0018	70254.1	HOMO SAPIENS	PLSI_HUMAN Plastin-1
WT Mtb + THP-1	[174]		P66065	3	21.8	2.73	6e-05	16337.1	MYCOBACTERIUM TUBERCULOSIS	RL13_MYCTU 50S ribosomal protein L13
WT Mtb + THP-1	[175]		P23246	4	7.2	2.57	6.3e-06	76150	HOMO SAPIENS	SFPQ_HUMAN Splicing factor, proline- and glutamine-rich
WT Mtb + THP-1	[176]		P0A556	2	4.1	4.06	5e-07	77203.2	MYCOBACTERIUM TUBERCULOSIS	EFG_MYCTU Elongation factor G
WT Mtb + THP-1	[177]		P0A5Y6	4	20.4	2.03	0.00011	28528.1	MYCOBACTERIUM TUBERCULOSIS	INHA_MYCTU Enoyl-[acyl-carrier-protein] reductase [NADH]
WT Mtb + THP-1	[178]		P83734	3	9.9	2.56	3.9e-05	34472.4	MYCOBACTERIUM TUBERCULOSIS	ADOK_MYCTU Adenosine kinase
WT Mtb + THP-1	[179]		P07900	3	5.3	2.23	0.00012	84660.4	HOMO SAPIENS	HS90A_HUMAN Heat shock protein HSP 90-alpha
WT Mtb + THP-1	[180]		P16615	3	4.4	2.86	4.4e-06	114758	HOMO SAPIENS	AT2A2_HUMAN Sarcoplasmic/endoplasmic reticulum calcium ATPase 2
WT Mtb + THP-1	[181]		Q9H4G4	2	16.9	3.21	4.9e-06	17218.5	HOMO SAPIENS	GAPR1_HUMAN Golgi-associated plant pathogenesis-related protein 1
WT Mtb + THP-1	[182]		O05453	3	59.8	2.66	1.4e-05	11193.6	MYCOBACTERIUM TUBERCULOSIS	O05453_MYCTU Esat-6 like protein esxD
WT Mtb + THP-1	[183]		O53777	3	18.4	2.52	9.1e-05	18035	MYCOBACTERIUM TUBERCULOSIS	O53777_MYCTU Putative uncharacterized protein
WT Mtb + THP-1	[184]		P41194	3	26.9	2.6	4.8e-05	17600.5	MYCOBACTERIUM TUBERCULOSIS	RS7_MYCTU 30S ribosomal protein S7
WT Mtb + THP-1	[185]		P65308	3	28	2.81	4.1e-06	18818.8	MYCOBACTERIUM TUBERCULOSIS	LPQE_MYCTU Putative lipoprotein lpqE
WT Mtb + THP-1	[186]		P27797	2	6.5	3.8	1.7e-07	48141.9	HOMO SAPIENS	CALR_HUMAN Calreticulin
WT Mtb + THP-1	[187]		P0C5B9	3	13.5	2.89	1.1e-05	34581.2	MYCOBACTERIUM TUBERCULOSIS	A85B_MYCTU Antigen 85-B
WT Mtb + THP-1	[188]		P0A5N2	3	13.5	2.32	9.5e-05	28277.4	MYCOBACTERIUM TUBERCULOSIS	AG84_MYCTU Antigen 84
WT Mtb + THP-1	[189]		P0A5J0	3	34.6	2.88	8.1e-06	15147	MYCOBACTERIUM TUBERCULOSIS	LPQH_MYCTU Lipoprotein lpqH
WT Mtb + THP-1	[190]		P07305	4	23.7	1.94	2.9e-05	20863.1	HOMO SAPIENS	H10_HUMAN Histone H1.0
WT Mtb + THP-1	[191]		P95057	4	59.7	1.93	0.0001	8859.1	MYCOBACTERIUM TUBERCULOSIS	RL29_MYCTU 50S ribosomal protein L29
WT Mtb + THP-1	[192]		O95782	5	6.3	1.48	0.00056	107547	HOMO SAPIENS	AP2A1_HUMAN AP-2 complex subunit alpha-1
WT Mtb + THP-1	[192-1]	1	O94973	3	4.2	1.43	0.00056	103961	HOMO SAPIENS	AP2A2_HUMAN AP-2 complex subunit alpha-2
WT Mtb + THP-1	[193]		P02655	3	28.7	2.35	5.8e-05	11284	HOMO SAPIENS	APOC2_HUMAN Apolipoprotein C-II
WT Mtb + THP-1	[194]		O75396	3	15.3	2.55	3.4e-05	24593.6	HOMO SAPIENS	SC22B_HUMAN Vesicle-trafficking protein SEC22b
WT Mtb + THP-1	[195]		P62491	3	14.8	2.13	0.00011	24393.7	HOMO SAPIENS	RB11A_HUMAN Ras-related protein Rab-11A
WT Mtb + THP-1	[195-1]	0	Q15907	3	14.7	2.13	0.00011	24488.7	HOMO SAPIENS	RB11B_HUMAN Ras-related protein Rab-11B
WT Mtb + THP-1	[196]		P62277	3	22.5	2.37	6.7e-05	17222.4	HOMO SAPIENS	RS13_HUMAN 40S ribosomal protein S13
WT Mtb + THP-1	[197]		P68104	3	9.7	2.17	6.5e-05	50141.3	HOMO SAPIENS	EF1A1_HUMAN Elongation factor 1-alpha 1
WT Mtb + THP-1	[197-1]	0	Q5VTE0	3	9.7	2.17	6.5e-05	50185.5	HOMO SAPIENS	EF1A3_HUMAN Putative elongation factor 1-alpha-like 3
WT Mtb + THP-1	[197-2]	0	Q05639	2	4.5	1.79	6.5e-05	50470.6	HOMO SAPIENS	EF1A2_HUMAN Elongation factor 1-alpha 2
WT Mtb + THP-1	[198]		O33325	4	6.9	1.65	0.0011	79735.3	MYCOBACTERIUM TUBERCULOSIS	PNP_MYCTU Polyribonucleotide nucleotidyltransferase
WT Mtb + THP-1	[199]		P15153	5	26	1.57	0.00021	21429	HOMO SAPIENS	RAC2_HUMAN Ras-related C3 botulinum toxin substrate 2
WT Mtb + THP-1	[199-1]	2	P84095	3	26.7	1.17	0.0019	21308.7	HOMO SAPIENS	RHOG_HUMAN Rho-related GTP-binding protein RhoG
WT Mtb + THP-1	[199-2]	0	P60763	2	10.9	1.57	0.00021	21379.1	HOMO SAPIENS	RAC3_HUMAN Ras-related C3 botulinum toxin substrate 3
WT Mtb + THP-1	[199-3]	0	P63000	2	10.9	1.57	0.00021	21450.3	HOMO SAPIENS	RAC1_HUMAN Ras-related C3 botulinum toxin substrate 1
WT Mtb + THP-1	[199-4]	1	P60953	2	11	1.46	0.0002	21258.8	HOMO SAPIENS	CDC42_HUMAN Cell division control protein 42 homolog
WT Mtb + THP-1	[200]		P66889	2	47	3.28	2.2e-06	8941.2	MYCOBACTERIUM TUBERCULOSIS	TATA_MYCTU Sec-independent protein translocase protein TatA
WT Mtb + THP-1	[201]		P71558	4	23.4	1.76	0.00068	31229.2	MYCOBACTERIUM TUBERCULOSIS	SUCD_MYCTU Succinyl-CoA ligase [ADP-forming] subunit alpha
WT Mtb + THP-1	[202]		O05299	3	32.7	2.51	8.2e-06	10963.3	MYCOBACTERIUM TUBERCULOSIS	ESXK_MYCTU ESAT-6-like protein esxK
WT Mtb + THP-1	[202-1]	0	O07932	3	32.7	2.51	8.2e-06	11023.4	MYCOBACTERIUM TUBERCULOSIS	ES6LA_MYCTU Putative ESAT-6-like protein 10
WT Mtb + THP-1	[202-2]	0	P95243	3	32.7	2.51	8.2e-06	10977.3	MYCOBACTERIUM TUBERCULOSIS	ES6L7_MYCTU Putative ESAT-6-like protein 7
WT Mtb + THP-1	[202-3]	0	P96363	3	32.7	2.51	8.2e-06	10993.3	MYCOBACTERIUM TUBERCULOSIS	ESXJ_MYCTU ESAT-6-like protein esxJ
WT Mtb + THP-1	[203]		Q8VKE0	2	31.6	3.03	3.4e-05	8621.9	MYCOBACTERIUM TUBERCULOSIS	Q8VKE0_MYCTU Putative uncharacterized protein
WT Mtb + THP-1	[204]		Q6MWZ8	3	32.2	2.28	5.7e-05	9432.7	MYCOBACTERIUM TUBERCULOSIS	Q6MWZ8_MYCTU Putative uncharacterized protein TB9.4
WT Mtb + THP-1	[205]		P62158	2	20.1	3.18	3.2e-06	16837.7	HOMO SAPIENS	CALM_HUMAN Calmodulin
WT Mtb + THP-1	[206]		P96832	3	9.8	2.16	2e-05	37694.2	MYCOBACTERIUM TUBERCULOSIS	P96832_MYCTU NAD(P) transhydrogenase alpha subunit pntAa
WT Mtb + THP-1	[207]		P96932	2	10.6	3.37	3.7e-06	24756.6	MYCOBACTERIUM TUBERCULOSIS	RL1_MYCTU 50S ribosomal protein L1
WT Mtb + THP-1	[208]		P71818	3	16.8	2.27	3e-05	39748.1	MYCOBACTERIUM TUBERCULOSIS	ADHB_MYCTU Alcohol dehydrogenase B
WT Mtb + THP-1	[209]		P39656	2	5.7	2.67	0.00047	50801.2	HOMO SAPIENS	OST48_HUMAN Dolichyl-diphosphooligosaccharide--protein glycosyltransferase 48 kDa subunit
WT Mtb + THP-1	[210]		P25705	3	7.1	2.42	5.7e-06	59751.1	HOMO SAPIENS	ATPA_HUMAN ATP synthase subunit alpha, mitochondrial
WT Mtb + THP-1	[211]		P96228	4	37.9	1.6	0.00025	14708.8	MYCOBACTERIUM TUBERCULOSIS	ESPR_MYCTU ESX-1 secretion-associated regulator EspR
WT Mtb + THP-1	[212]		P64279	3	29.3	2.01	0.00028	17854.8	MYCOBACTERIUM TUBERCULOSIS	GREA_MYCTU Transcription elongation factor GreA
WT Mtb + THP-1	[213]		P0A5I8	3	17.4	1.95	6.1e-05	24548	MYCOBACTERIUM TUBERCULOSIS	LPRG_MYCTU Lipoprotein lprG
WT Mtb + THP-1	[214]		P63357	3	13.9	2.11	9e-05	39394.6	MYCOBACTERIUM TUBERCULOSIS	MKL_MYCTU Probable ribonucleotide transport ATP-binding protein mkl
WT Mtb + THP-1	[215]		Q9BVK6	3	16.2	2.16	4.2e-05	27277.6	HOMO SAPIENS	TMED9_HUMAN Transmembrane emp24 domain-containing protein 9
WT Mtb + THP-1	[216]		P95288	3	7.4	2	0.00039	66328.7	MYCOBACTERIUM TUBERCULOSIS	P95288_MYCTU PROBABLE ACYL-CoA LIGASE FADD31 (ACYL-COA SYNTHETASE) (ACYL-CoA SYNTHASE)
WT Mtb + THP-1	[217]		P95109	2	11.2	3.08	1.1e-05	22187.5	MYCOBACTERIUM TUBERCULOSIS	DBH_MYCTU DNA-binding protein HU homolog
WT Mtb + THP-1	[218]		P0A4V6	3	21.7	2.2	0.00011	31089.2	MYCOBACTERIUM TUBERCULOSIS	MPT51_MYCTU MPT51/MPB51 antigen
WT Mtb + THP-1	[219]		Q14165	3	13	2	0.00018	32234.1	HOMO SAPIENS	MLEC_HUMAN Malectin
WT Mtb + THP-1	[220]		P66591	2	26	2.52	4.2e-05	10934.8	MYCOBACTERIUM TUBERCULOSIS	RS6_MYCTU 30S ribosomal protein S6
WT Mtb + THP-1	[221]		P0A680	5	6.5	1.24	0.0039	129866	MYCOBACTERIUM TUBERCULOSIS	RPOB_MYCTU DNA-directed RNA polymerase subunit beta
WT Mtb + THP-1	[222]		P0A674	3	4	1.94	0.00097	146771	MYCOBACTERIUM TUBERCULOSIS	RPOC_MYCTU DNA-directed RNA polymerase subunit beta'
WT Mtb + THP-1	[223]		P65033	2	52.7	3.17	2.5e-06	10083.4	MYCOBACTERIUM TUBERCULOSIS	Y2632_MYCTU Uncharacterized protein Rv2632c/MT2708
WT Mtb + THP-1	[224]		Q15233	3	8.7	1.96	9.7e-05	54232	HOMO SAPIENS	NONO_HUMAN Non-POU domain-containing octamer-binding protein
WT Mtb + THP-1	[225]		P0A500	4	11	1.44	0.0013	48806.2	MYCOBACTERIUM TUBERCULOSIS	ATPFD_MYCTU ATP synthase subunit b-delta
WT Mtb + THP-1	[226]		O06325	4	25.9	1.43	0.00092	23476	MYCOBACTERIUM TUBERCULOSIS	RS4_MYCTU 30S ribosomal protein S4
WT Mtb + THP-1	[227]		P0A544	6	13.6	1.04	0.0029	54554.7	MYCOBACTERIUM TUBERCULOSIS	SERA_MYCTU D-3-phosphoglycerate dehydrogenase
WT Mtb + THP-1	[228]		Q96BM9	4	15.1	1.36	0.0011	21416.1	HOMO SAPIENS	ARL8A_HUMAN ADP-ribosylation factor-like protein 8A
WT Mtb + THP-1	[228-1]	0	Q9NVJ2	4	15.1	1.36	0.0011	21539.2	HOMO SAPIENS	ARL8B_HUMAN ADP-ribosylation factor-like protein 8B
WT Mtb + THP-1	[229]		Q9UL25	2	11.6	2.55	2.3e-05	24347.8	HOMO SAPIENS	RAB21_HUMAN Ras-related protein Rab-21
WT Mtb + THP-1	[230]		P63407	3	7.6	1.97	5.5e-05	50136.5	MYCOBACTERIUM TUBERCULOSIS	PCC6_MYCTU Probable propionyl-CoA carboxylase beta chain 6
WT Mtb + THP-1	[231]		Q8VJZ6	2	31.8	2.99	4.8e-06	9507.3	MYCOBACTERIUM TUBERCULOSIS	Q8VJZ6_MYCTU Putative uncharacterized protein
WT Mtb + THP-1	[232]		P05388	4	14.2	1.47	0.0002	34273.8	HOMO SAPIENS	RLA0_HUMAN 60S acidic ribosomal protein P0
WT Mtb + THP-1	[232-1]	0	Q8NHW5	4	14.2	1.47	0.0002	34364.8	HOMO SAPIENS	RLA0L_HUMAN 60S acidic ribosomal protein P0-like
WT Mtb + THP-1	[233]		O53447	2	6.9	2.8	0.00011	38084.4	MYCOBACTERIUM TUBERCULOSIS	GLPX_MYCTU Fructose-1,6-bisphosphatase class 2
WT Mtb + THP-1	[234]		Q92520	2	11	2.52	4.6e-05	24680.7	HOMO SAPIENS	FAM3C_HUMAN Protein FAM3C
WT Mtb + THP-1	[235]		P08670	6	15.7	1.55	6.4e-05	53652.1	HOMO SAPIENS	VIME_HUMAN Vimentin
WT Mtb + THP-1	[236]		O53692	2	53.6	2.35	0.00095	9778	MYCOBACTERIUM TUBERCULOSIS	O53692_MYCTU Esat-6 like protein esxG
WT Mtb + THP-1	[237]		P63848	3	77.6	1.72	0.00022	7370.3	MYCOBACTERIUM TUBERCULOSIS	CSPA_MYCTU Probable cold shock protein A
WT Mtb + THP-1	[238]		P0CG47	2	10.9	2.61	2e-05	25761.8	HOMO SAPIENS	UBB_HUMAN Polyubiquitin-B
WT Mtb + THP-1	[238-1]	0	P0CG48	2	3.6	2.61	2e-05	77029.2	HOMO SAPIENS	UBC_HUMAN Polyubiquitin-C
WT Mtb + THP-1	[238-2]	0	P62979	2	16	2.61	2e-05	17965.1	HOMO SAPIENS	RS27A_HUMAN Ubiquitin-40S ribosomal protein S27a
WT Mtb + THP-1	[238-3]	0	P62987	2	19.5	2.61	2e-05	14728.5	HOMO SAPIENS	RL40_HUMAN Ubiquitin-60S ribosomal protein L40
WT Mtb + THP-1	[239]		P66076	3	23	2.12	6.6e-05	13184.2	MYCOBACTERIUM TUBERCULOSIS	RL18_MYCTU 50S ribosomal protein L18
WT Mtb + THP-1	[240]		O33273	2	20.2	2.51	1.7e-05	13074.5	MYCOBACTERIUM TUBERCULOSIS	O33273_MYCTU Putative uncharacterized protein
WT Mtb + THP-1	[241]		P63662	2	19.8	2.23	0.00019	13134.9	MYCOBACTERIUM TUBERCULOSIS	ATPE_MYCTU ATP synthase epsilon chain
WT Mtb + THP-1	[243]		O53422	3	9.6	1.47	0.0011	42655.8	MYCOBACTERIUM TUBERCULOSIS	O53422_MYCTU Beta-ketoacyl CoA thiolase fadA3
WT Mtb + THP-1	[244]		P0A5Q2	3	36.5	1.99	2.1e-05	16514.2	MYCOBACTERIUM TUBERCULOSIS	MP63_MYCTU Immunogenic protein MPT63
WT Mtb + THP-1	[245]		O53875	2	57	2.07	0.00033	10111.4	MYCOBACTERIUM TUBERCULOSIS	O53875_MYCTU Putative uncharacterized protein
WT Mtb + THP-1	[246]		O53218	2	38.4	2.26	1.9e-05	7897.1	MYCOBACTERIUM TUBERCULOSIS	VPB38_MYCTU Putative antitoxin VapB38
WT Mtb + THP-1	[247]		O53669	3	15.7	1.89	8.6e-05	28626.2	MYCOBACTERIUM TUBERCULOSIS	O53669_MYCTU Ferredoxin, 2Fe-2S
WT Mtb + THP-1	[248]		O53512	3	7.1	1.74	3.8e-05	50641.9	MYCOBACTERIUM TUBERCULOSIS	AROG_MYCTU Phospho-2-dehydro-3-deoxyheptonate aldolase AroG
WT Mtb + THP-1	[249]		P0A5E1	2	25	1.96	6.4e-05	12550.3	MYCOBACTERIUM TUBERCULOSIS	Y1269_MYCTU Protein Rv1269c/MT1307
WT Mtb + THP-1	[250]		P95158	4	20	1.44	0.00018	23228.3	MYCOBACTERIUM TUBERCULOSIS	Y1856_MYCTU Putative oxidoreductase Rv1856c/MT1904
WT Mtb + THP-1	[251]		P0A610	2	18.3	2.16	5.3e-05	17353.2	MYCOBACTERIUM TUBERCULOSIS	SSB_MYCTU Single-stranded DNA-binding protein
WT Mtb + THP-1	[252]		O53166	4	6.7	1.08	0.0029	102450	MYCOBACTERIUM TUBERCULOSIS	O53166_MYCTU Aconitate hydratase
WT Mtb + THP-1	[253]		Q9UHL4	2	6.1	1.93	0.00044	54341.9	HOMO SAPIENS	DPP2_HUMAN Dipeptidyl peptidase 2
WT Mtb + THP-1	[254]		P60468	2	28.1	2.69	1.6e-06	9974.5	HOMO SAPIENS	SC61B_HUMAN Protein transport protein Sec61 subunit beta
WT Mtb + THP-1	[255]		P11279	2	7.7	2.45	7.8e-06	44882.8	HOMO SAPIENS	LAMP1_HUMAN Lysosome-associated membrane glycoprotein 1
WT Mtb + THP-1	[256]		Q96AG4	2	7.2	2.22	7.6e-05	34930.8	HOMO SAPIENS	LRC59_HUMAN Leucine-rich repeat-containing protein 59
WT Mtb + THP-1	[258]		O07717	3	7.5	1.48	0.0011	44582.2	MYCOBACTERIUM TUBERCULOSIS	O07717_MYCTU Isocitrate lyase aceAb
WT Mtb + THP-1	[259]		P60796	2	10.4	2.09	5.9e-05	31365.4	MYCOBACTERIUM TUBERCULOSIS	PDXS_MYCTU Pyridoxal biosynthesis lyase pdxS
WT Mtb + THP-1	[260]		P13010	3	6	1.34	0.0023	82705.3	HOMO SAPIENS	XRCC5_HUMAN X-ray repair cross-complementing protein 5
WT Mtb + THP-1	[261]		P69440	2	14.9	2.48	9.1e-06	20125.1	MYCOBACTERIUM TUBERCULOSIS	KAD_MYCTU Adenylate kinase
WT Mtb + THP-1	[262]		P20700	3	5.6	1.65	0.00016	66408.9	HOMO SAPIENS	LMNB1_HUMAN Lamin-B1
WT Mtb + THP-1	[263]		P42677	2	25	2.31	7.8e-05	9461.2	HOMO SAPIENS	RS27_HUMAN 40S ribosomal protein S27
WT Mtb + THP-1	[263-1]	0	Q71UM5	2	25	2.31	7.8e-05	9477.3	HOMO SAPIENS	RS27L_HUMAN 40S ribosomal protein S27-like
WT Mtb + THP-1	[264]		P66435	2	29.6	1.99	0.00053	17437.2	MYCOBACTERIUM TUBERCULOSIS	RS16_MYCTU 30S ribosomal protein S16
WT Mtb + THP-1	[265]		O53630	2	34.8	1.82	0.0003	7590.7	MYCOBACTERIUM TUBERCULOSIS	O53630_MYCTU Putative uncharacterized protein
WT Mtb + THP-1	[266]		P0A618	2	14.5	1.88	7e-05	18383.1	MYCOBACTERIUM TUBERCULOSIS	MPT53_MYCTU Soluble secreted antigen MPT53
WT Mtb + THP-1	[267]		O86361	2	6.1	1.89	0.0018	46107.6	MYCOBACTERIUM TUBERCULOSIS	O86361_MYCTU Acetyl-CoA acyltransferase fadA2
WT Mtb + THP-1	[268]		P64014	2	12.3	2.01	2e-05	26029.1	MYCOBACTERIUM TUBERCULOSIS	ECHA6_MYCTU Probable enoyl-CoA hydratase echA6
WT Mtb + THP-1	[269]		P71559	3	10.3	1.51	0.00079	40926.1	MYCOBACTERIUM TUBERCULOSIS	SUCC_MYCTU Succinyl-CoA ligase [ADP-forming] subunit beta
WT Mtb + THP-1	[270]		P65135	2	10.4	1.78	0.0053	22333.7	MYCOBACTERIUM TUBERCULOSIS	IF3_MYCTU Translation initiation factor IF-3
WT Mtb + THP-1	[272]		O53896	3	8.4	1.63	0.00046	46452.9	MYCOBACTERIUM TUBERCULOSIS	O53896_MYCTU PROBABLE SERINE PROTEASE PEPD (SERINE PROTEINASE) (MTB32B)
WT Mtb + THP-1	[274]		P64178	2	7.7	2.02	5.4e-05	35956.2	MYCOBACTERIUM TUBERCULOSIS	G3P_MYCTU Glyceraldehyde-3-phosphate dehydrogenase
WT Mtb + THP-1	[275]		O05842	2	12.1	2.07	0.00023	29814.7	MYCOBACTERIUM TUBERCULOSIS	O05842_MYCTU Iron-regulated short-chain dehydrogenase/reductase
WT Mtb + THP-1	[276]		P66056	3	40.8	1.15	0.0046	15003.6	MYCOBACTERIUM TUBERCULOSIS	RL11_MYCTU 50S ribosomal protein L11
WT Mtb + THP-1	[277]		P96927	3	35.2	1.16	0.003	14934.2	MYCOBACTERIUM TUBERCULOSIS	P96927_MYCTU MaoC family protein
WT Mtb + THP-1	[278]		O06812	3	11.5	1.49	0.00048	40721	MYCOBACTERIUM TUBERCULOSIS	TAL_MYCTU Transaldolase
WT Mtb + THP-1	[279]		P46977	3	4.1	1.62	0.00017	80530.4	HOMO SAPIENS	STT3A_HUMAN Dolichyl-diphosphooligosaccharide--protein glycosyltransferase subunit STT3A
WT Mtb + THP-1	[280]		P64897	3	34	1.25	0.004	17251	MYCOBACTERIUM TUBERCULOSIS	Y1827_MYCTU Uncharacterized protein Rv1827/MT1875
WT Mtb + THP-1	[281]		P17670	3	19.3	1.4	0.0011	23034.1	MYCOBACTERIUM TUBERCULOSIS	SODF_MYCTU Superoxide dismutase [Fe]
WT Mtb + THP-1	[282]		P66574	2	14.5	2.24	2.7e-05	22888.4	MYCOBACTERIUM TUBERCULOSIS	RS5_MYCTU 30S ribosomal protein S5
WT Mtb + THP-1	[283]		P63288	4	5.7	1.29	0.00046	92569	MYCOBACTERIUM TUBERCULOSIS	CLPB_MYCTU Chaperone protein ClpB
WT Mtb + THP-1	[283-1]	1	P0A522	2	2.7	0.33	0.0085	93553.2	MYCOBACTERIUM TUBERCULOSIS	CLPC_MYCTU Probable ATP-dependent Clp protease ATP-binding subunit
WT Mtb + THP-1	[285]		O07739	2	30.6	1.86	0.0005	7467.3	MYCOBACTERIUM TUBERCULOSIS	O07739_MYCTU Putative uncharacterized protein
WT Mtb + THP-1	[286]		P46783	2	14.5	1.73	0.001	18897.9	HOMO SAPIENS	RS10_HUMAN 40S ribosomal protein S10
WT Mtb + THP-1	[287]		Q8TCT9	2	9.5	1.96	6.2e-05	41488.7	HOMO SAPIENS	HM13_HUMAN Minor histocompatibility antigen H13
WT Mtb + THP-1	[288]		Q03405	2	6.6	2.03	0.00014	36978.3	HOMO SAPIENS	UPAR_HUMAN Urokinase plasminogen activator surface receptor
WT Mtb + THP-1	[290]		O53897	2	14.9	1.83	0.0002	18441.2	MYCOBACTERIUM TUBERCULOSIS	O53897_MYCTU Pterin-4-alpha-carbinolamine dehydratase moaB2
WT Mtb + THP-1	[291]		P00338	2	6.6	2.06	6.6e-05	36689.1	HOMO SAPIENS	LDHA_HUMAN L-lactate dehydrogenase A chain
WT Mtb + THP-1	[292]		O69732	2	18.6	1.85	8.9e-05	19945.7	MYCOBACTERIUM TUBERCULOSIS	ESPH_MYCTU ESX-1 secretion-associated protein EspH
WT Mtb + THP-1	[293]		P51571	2	13.9	1.81	6.3e-05	18998.8	HOMO SAPIENS	SSRD_HUMAN Translocon-associated protein subunit delta
WT Mtb + THP-1	[294]		P62273	3	48.2	1.25	0.001	6676.8	HOMO SAPIENS	RS29_HUMAN 40S ribosomal protein S29
WT Mtb + THP-1	[295]		P20702	2	2.8	1.81	0.00015	127830	HOMO SAPIENS	ITAX_HUMAN Integrin alpha-X
WT Mtb + THP-1	[295-1]	3	P11215	4	4.5	0.93	0.0028	127180	HOMO SAPIENS	ITAM_HUMAN Integrin alpha-M
WT Mtb + THP-1	[296]		P0A5C3	2	10.3	1.82	5.1e-05	24649.5	MYCOBACTERIUM TUBERCULOSIS	Y088_MYCTU Uncharacterized protein Rv0088/MT0096
WT Mtb + THP-1	[297]		P96417	2	4.6	1.72	0.00012	55325	MYCOBACTERIUM TUBERCULOSIS	GABD2_MYCTU Putative succinate-semialdehyde dehydrogenase [NADP(+)] 2
WT Mtb + THP-1	[298]		P66311	3	25.7	1.16	0.0019	19377.5	MYCOBACTERIUM TUBERCULOSIS	RL6_MYCTU 50S ribosomal protein L6
WT Mtb + THP-1	[299]		P20592	3	5.6	1.37	0.00058	82089.4	HOMO SAPIENS	MX2_HUMAN Interferon-induced GTP-binding protein Mx2
WT Mtb + THP-1	[300]		O53519	2	23.6	1.68	0.00048	16324.9	MYCOBACTERIUM TUBERCULOSIS	O53519_MYCTU Putative uncharacterized protein TB16.3
WT Mtb + THP-1	[301]		O07201	2	25	1.73	0.00033	10916	MYCOBACTERIUM TUBERCULOSIS	O07201_MYCTU Putative uncharacterized protein
WT Mtb + THP-1	[303]		O07718	2	5.4	1.66	0.00072	40490.2	MYCOBACTERIUM TUBERCULOSIS	O07718_MYCTU Isocitrate lyase aceAa
WT Mtb + THP-1	[305]		P78527	2	0.5	1.52	0.0011	469093	HOMO SAPIENS	PRKDC_HUMAN DNA-dependent protein kinase catalytic subunit
WT Mtb + THP-1	[306]		P77899	3	10.2	0.95	0.003	43047	MYCOBACTERIUM TUBERCULOSIS	METK_MYCTU S-adenosylmethionine synthase
WT Mtb + THP-1	[307]		P63656	2	15.2	1.82	8.7e-05	18325	MYCOBACTERIUM TUBERCULOSIS	ATPF_MYCTU ATP synthase subunit b
WT Mtb + THP-1	[308]		P95139	3	8.6	1.07	0.0013	45104.6	MYCOBACTERIUM TUBERCULOSIS	TAER_MYCTU Trans-acting enoyl reductase
WT Mtb + THP-1	[309]		P66625	2	25	1.34	0.00067	14411.7	MYCOBACTERIUM TUBERCULOSIS	RS8_MYCTU 30S ribosomal protein S8
WT Mtb + THP-1	[310]		Q9BV40	2	23	1.53	0.003	11438.4	HOMO SAPIENS	VAMP8_HUMAN Vesicle-associated membrane protein 8
WT Mtb + THP-1	[311]		P36578	2	5.2	1.7	0.00014	47697.7	HOMO SAPIENS	RL4_HUMAN 60S ribosomal protein L4
WT Mtb + THP-1	[314]		P12956	3	5.9	1.23	0.00041	69843.7	HOMO SAPIENS	XRCC6_HUMAN X-ray repair cross-complementing protein 6
WT Mtb + THP-1	[316]		Q15363	2	10.9	1.47	8.6e-05	22761.4	HOMO SAPIENS	TMED2_HUMAN Transmembrane emp24 domain-containing protein 2
WT Mtb + THP-1	[317]		P62241	2	12	1.4	0.00057	24205.4	HOMO SAPIENS	RS8_HUMAN 40S ribosomal protein S8
WT Mtb + THP-1	[321]		P63010	2	2.3	1.54	0.00022	104554	HOMO SAPIENS	AP2B1_HUMAN AP-2 complex subunit beta
WT Mtb + THP-1	[322]		P96213	2	8	1.56	0.00034	42069.2	MYCOBACTERIUM TUBERCULOSIS	ESPE_MYCTU ESX-1 secretion-associated protein EspE
WT Mtb + THP-1	[326]		O06292	2	9.6	1.35	0.0017	43921.5	MYCOBACTERIUM TUBERCULOSIS	INIB_MYCTU Isoniazid-inductible protein iniB
WT Mtb + THP-1	[328]		Q96CW1	3	8	1.3	0.00018	49655.1	HOMO SAPIENS	AP2M1_HUMAN AP-2 complex subunit mu
WT Mtb + THP-1	[330]		P96907	2	8.7	1.54	0.00044	24355.1	MYCOBACTERIUM TUBERCULOSIS	P96907_MYCTU Enoyl-CoA hydratase echA3
WT Mtb + THP-1	[334]		P52907	2	9.8	1.24	0.0049	32923	HOMO SAPIENS	CAZA1_HUMAN F-actin-capping protein subunit alpha-1
WT Mtb + THP-1	[334-1]	1	P47755	2	8.7	1.24	0.0049	32949.4	HOMO SAPIENS	CAZA2_HUMAN F-actin-capping protein subunit alpha-2
WT Mtb + THP-1	[335]		O07219	2	3.3	1.2	0.0025	72372.3	MYCOBACTERIUM TUBERCULOSIS	O07219_MYCTU Conserved alanine and glycine rich membrane protein
WT Mtb + THP-1	[336]		P21796	2	8.1	1.39	0.00023	30772.8	HOMO SAPIENS	VDAC1_HUMAN Voltage-dependent anion-selective channel protein 1
WT Mtb + THP-1	[337]		O33268	2	4.1	1.42	0.00086	95486.6	MYCOBACTERIUM TUBERCULOSIS	O33268_MYCTU PROBABLE IRON-SULFUR-BINDING REDUCTASE
WT Mtb + THP-1	[340]		P65232	2	6.1	1.56	0.00016	35477.8	MYCOBACTERIUM TUBERCULOSIS	KPRS_MYCTU Ribose-phosphate pyrophosphokinase
WT Mtb + THP-1	[341]		O14950	2	17.4	1.48	0.00032	19779.3	HOMO SAPIENS	ML12B_HUMAN Myosin regulatory light chain 12B
WT Mtb + THP-1	[341-1]	0	P19105	2	17.5	1.48	0.00032	19794.3	HOMO SAPIENS	ML12A_HUMAN Myosin regulatory light chain 12A
WT Mtb + THP-1	[342]		Q07065	2	5	1.2	0.0043	66023	HOMO SAPIENS	CKAP4_HUMAN Cytoskeleton-associated protein 4
WT Mtb + THP-1	[345]		O06143	2	11.2	1.32	0.00087	22669.3	MYCOBACTERIUM TUBERCULOSIS	PDTAR_MYCTU Probable transcriptional regulatory protein pdtaR
WT Mtb + THP-1	[346]		P96204	2	1.6	1.26	0.00097	158746	MYCOBACTERIUM TUBERCULOSIS	PPSE_MYCTU Phthiocerol synthesis polyketide synthase type I PpsE
WT Mtb + THP-1	[347]		P95058	2	12.6	1.18	0.0019	14741.4	MYCOBACTERIUM TUBERCULOSIS	RS17_MYCTU 30S ribosomal protein S17
WT Mtb + THP-1	[348]		P66117	2	33	1.44	0.0004	11020	MYCOBACTERIUM TUBERCULOSIS	RL21_MYCTU 50S ribosomal protein L21
WT Mtb + THP-1	[349]		P40926	2	10.4	1.1	0.0014	35503.6	HOMO SAPIENS	MDHM_HUMAN Malate dehydrogenase, mitochondrial
WT Mtb + THP-1	[350]		P63173	2	31.4	1.51	0.00012	8218	HOMO SAPIENS	RL38_HUMAN 60S ribosomal protein L38
WT Mtb + THP-1	[352]		Q9Y490	2	1	1.45	0.00032	269769	HOMO SAPIENS	TLN1_HUMAN Talin-1
WT Mtb + THP-1	[353]		P0A4V4	2	7.1	1.27	0.001	36771.6	MYCOBACTERIUM TUBERCULOSIS	A85C_MYCTU Antigen 85-C
WT Mtb + THP-1	[355]		Q10504	2	2.4	1.35	4.2e-05	100218	MYCOBACTERIUM TUBERCULOSIS	ODP1_MYCTU Pyruvate dehydrogenase E1 component
WT Mtb + THP-1	[356]		Q10788	3	14	0.78	0.0035	28755	MYCOBACTERIUM TUBERCULOSIS	EFTS_MYCTU Elongation factor Ts
WT Mtb + THP-1	[357]		O69714	2	27.6	1	0.0031	13539.7	MYCOBACTERIUM TUBERCULOSIS	O69714_MYCTU Putative uncharacterized protein
WT Mtb + THP-1	[358]		O06326	2	11.5	1.22	0.00076	14785	MYCOBACTERIUM TUBERCULOSIS	RS11_MYCTU 30S ribosomal protein S11
WT Mtb + THP-1	[359]		Q9H7Z7	2	5	1.08	0.0018	41943.5	HOMO SAPIENS	PGES2_HUMAN Prostaglandin E synthase 2
WT Mtb + THP-1	[361]		P27105	2	7.6	1.29	0.00033	31731.1	HOMO SAPIENS	STOM_HUMAN Erythrocyte band 7 integral membrane protein
WT Mtb + THP-1	[363]		Q79FX8	3	12.6	0.67	0.006	34670.8	MYCOBACTERIUM TUBERCULOSIS	MMAA4_MYCTU Hydroxymycolate synthase MmaA4
WT Mtb + THP-1	[365]		O06804	2	5.6	1.27	0.00034	48045.8	MYCOBACTERIUM TUBERCULOSIS	O06804_MYCTU Oxidoreductase
WT Mtb + THP-1	[366]		P60442	3	15.7	0.73	0.0083	23090.7	MYCOBACTERIUM TUBERCULOSIS	RL3_MYCTU 50S ribosomal protein L3
WT Mtb + THP-1	[369]		P64983	2	23.8	1.17	0.0013	8590.6	MYCOBACTERIUM TUBERCULOSIS	Y2302_MYCTU Uncharacterized protein Rv2302/MT2359
WT Mtb + THP-1	[370]		P0A632	3	11.8	0.83	0.0025	28023.4	MYCOBACTERIUM TUBERCULOSIS	TRPC_MYCTU Indole-3-glycerol phosphate synthase
WT Mtb + THP-1	[371]		Q9Y3B3	2	9.8	0.97	0.0024	25171.8	HOMO SAPIENS	TMED7_HUMAN Transmembrane emp24 domain-containing protein 7
WT Mtb + THP-1	[376]		P0A5P0	2	7.9	0.93	0.0016	34660.4	MYCOBACTERIUM TUBERCULOSIS	CMAS2_MYCTU Cyclopropane mycolic acid synthase 2
WT Mtb + THP-1	[379]		P0A5X0	2	26.7	1.08	0.0013	11431.4	MYCOBACTERIUM TUBERCULOSIS	RS10_MYCTU 30S ribosomal protein S10
WT Mtb + THP-1	[380]		P65007	2	9.7	0.89	0.0033	36025.7	MYCOBACTERIUM TUBERCULOSIS	Y2563_MYCTU Uncharacterized ABC transporter permease Rv2563/MT2639
WT Mtb + THP-1	[383]		P66721	2	20	0.9	0.0011	11842.3	MYCOBACTERIUM TUBERCULOSIS	RPOZ_MYCTU DNA-directed RNA polymerase subunit omega
WT Mtb + THP-1	[388]		O06291	2	5.5	0.83	0.0048	54190	MYCOBACTERIUM TUBERCULOSIS	O06291_MYCTU Heat shock protein HtrA
WT Mtb + THP-1	[390]		O06811	3	5.7	0.7	0.0028	75589.4	MYCOBACTERIUM TUBERCULOSIS	TKT_MYCTU Transketolase
WT Mtb + THP-1	[395]		O06803	2	4.9	0.95	0.00076	45973	MYCOBACTERIUM TUBERCULOSIS	O06803_MYCTU Putative uncharacterized protein
WT Mtb + THP-1	[399]		P66980	2	9.3	0.95	0.001	27727.9	MYCOBACTERIUM TUBERCULOSIS	TRPA_MYCTU Tryptophan synthase alpha chain
WT Mtb + THP-1	[406]		P64807	2	8.2	0.83	0.0018	32170.5	MYCOBACTERIUM TUBERCULOSIS	Y1324_MYCTU Uncharacterized protein Rv1324/MT1366
WT Mtb + THP-1	[409]		Q9NTJ5	2	3.9	0.75	0.0032	66967.5	HOMO SAPIENS	SAC1_HUMAN Phosphatidylinositide phosphatase SAC1
WT Mtb + THP-1	[411]		Q7D623	2	8.7	0.83	0.0024	37980.2	MYCOBACTERIUM TUBERCULOSIS	PPE51_MYCTU Uncharacterized PPE family protein PPE51
WT Mtb + THP-1	[421]		P60729	2	11.2	0.75	0.0056	23743.1	MYCOBACTERIUM TUBERCULOSIS	RL4_MYCTU 50S ribosomal protein L4
WT Mtb + THP-1	[423]		O33350	2	5.7	0.73	0.0017	40482.7	MYCOBACTERIUM TUBERCULOSIS	ISPG_MYCTU 4-hydroxy-3-methylbut-2-en-1-yl diphosphate synthase
WT Mtb + THP-1	[428]		P11234	2	9.7	0.67	0.0051	23408.7	HOMO SAPIENS	RALB_HUMAN Ras-related protein Ral-B
WT Mtb + THP-1	[430]		Q9H299	2	31.2	0.8	0.002	10437.8	HOMO SAPIENS	SH3L3_HUMAN SH3 domain-binding glutamic acid-rich-like protein 3
WT Mtb + THP-1	[434]		Q58FF7	2	3.7	0.65	0.0055	68325.4	HOMO SAPIENS	H90B3_HUMAN Putative heat shock protein HSP 90-beta-3
WT Mtb + THP-1	[440]		P62263	2	8.6	0.61	0.0097	16272.9	HOMO SAPIENS	RS14_HUMAN 40S ribosomal protein S14
WT Mtb + THP-1	[445]		P65648	2	13.4	0.77	0.00059	12098.5	MYCOBACTERIUM TUBERCULOSIS	LSR2_MYCTU Protein lsr2
WT Mtb + THP-1	[455]		P66984	2	6.9	0.54	0.002	44645.7	MYCOBACTERIUM TUBERCULOSIS	TRPB_MYCTU Tryptophan synthase beta chain
WT Mtb + THP-1	[458]		Q6NUK1	2	6.1	0.65	0.0024	53354.9	HOMO SAPIENS	SCMC1_HUMAN Calcium-binding mitochondrial carrier protein SCaMC-1
WT Mtb + THP-1	[480]		O50463	2	2.4	0.44	0.0063	135903	MYCOBACTERIUM TUBERCULOSIS	KGD_MYCTU 2-oxoglutarate decarboxylase
WT Mtb + THP-1	[487]		P0A4Y6	2	16	0.51	0.0058	30937	MYCOBACTERIUM TUBERCULOSIS	ARGB_MYCTU Acetylglutamate kinase
WT Mtb + THP-1	[488]		O53182	2	4.6	0.5	0.0059	69183	MYCOBACTERIUM TUBERCULOSIS	O53182_MYCTU Oxidoreductase alpha subunit
WT Mtb + THP-1	[491]		P63484	2	8.7	0.32	0.0087	34986.4	MYCOBACTERIUM TUBERCULOSIS	Y2298_MYCTU Uncharacterized oxidoreductase Rv2298/MT2355
WT Mtb + THP-1	[499]		O75410	2	3.5	0.39	0.0052	87795	HOMO SAPIENS	TACC1_HUMAN Transforming acidic coiled-coil-containing protein 1
WT Mtb + THP-1	[506]		P65306	2	11.6	0.38	0.0097	24140.4	MYCOBACTERIUM TUBERCULOSIS	LPPX_MYCTU Putative lipoprotein lppX

## Sheet: Tab B
Uniprot	Gene Symbol	Frequency in Public AP-MS
Q9NW68	BSDC1	0.00139665
Q0VD83	APOBR	0.00139665
Q13049	TRIM32	0.00139665
P10451	SPP1	0.00139665
P15144	ANPEP	0.0027933
O00182	LGALS9	0.0027933
P60033	CD81	0.00558659
Q9BUP3	HTATIP2	0.00698324
Q9NQE9	HINT3	0.00837989
Q9H4G4	GLIPR2	0.00977654
P50897	PPT1	0.0139665
Q9NRV9	HEBP1	0.0139665
P61769	B2M	0.0195531
O43504	LAMTOR5	0.0209497
O75506	HSBP1	0.0251397
Q12907	LMAN2	0.0307263
P31146	CORO1A	0.0349162
Q9Y371	SH3GLB1	0.0418994
Q9H8Y8	GORASP2	0.0418994
Q9UMX0	UBQLN1	0.0432961
P26447	S100A4	0.0460894
Q9UHD9	UBQLN2	0.047486
P80303	NUCB2	0.047486
P62328	TMSB4X	0.047486
O14773	TPP1	0.051676
P06732	CKM	0.0544693
P60763	RAC3	0.0586592
Q02818	NUCB1	0.0600559
P15153	RAC2	0.0600559
P82094	TMF1	0.0614525
O43765	SGTA	0.0614525
Q9NVJ2	ARL8B	0.0628492
P49748	ACADVL	0.0642458
P06396	GSN	0.0684358
P11441	UBL4A	0.0684358
Q15643	TRIP11	0.0726257
P30405	PPIF	0.0740223
P63000	RAC1	0.0810056
P49585	PCYT1A	0.0824022
P55327	TPD52	0.0824022
Q9BS26	ERP44	0.0893855
Q99536	VAT1	0.0893855
P49755	TMED10	0.0921788
O43399	TPD52L2	0.0949721
P07203	GPX1	0.0949721
Q08379	GOLGA2	0.099162
P09497	CLTB	0.107542
P00918	CA2	0.108939
O75410	TACC1	0.111732
P61019	RAB2A	0.113128
P09382	LGALS1	0.117318
P07339	CTSD	0.118715
P30040	ERP29	0.118715
P61586	RHOA	0.121508
P31949	S100A11	0.124302
Q96A49	SYAP1	0.124302
P51149	RAB7A	0.145251
Q01469	FABP5	0.148045
P35613	BSG	0.150838
Q8N6T3	ARFGAP1	0.156425
O43615	TIMM44	0.156425
O94905	ERLIN2	0.157821
P62834	RAP1A	0.160615
P35244	RPA3	0.162011
P61224	RAP1B	0.163408
P30464	HLA-B	0.164804
P30484	HLA-B	0.164804
P80723	BASP1	0.168994
P62491	RAB11A	0.174581
Q15907	RAB11B	0.174581
O75531	BANF1	0.178771
P04792	HSPB1	0.178771
P15927	RPA2	0.188547
Q13501	SQSTM1	0.192737
P62873	GNB1	0.195531
P20340	RAB6A	0.199721
Q9HAV0	GNB4	0.201117
P51148	RAB5C	0.206704
P62879	GNB2	0.210894
P61106	RAB14	0.210894
P40939	HADHA	0.215084
P59190	RAB15	0.22486
Q92930	RAB8B	0.22486
P61006	RAB8A	0.22905
Q15286	RAB35	0.230447
P08754	GNAI3	0.231844
P61604	HSPE1	0.23324
P13796	LCP1	0.23324
Q9NYL9	TMOD3	0.236034
P14314	PRKCSH	0.243017
P61026	RAB10	0.24581
P49006	MARCKSL1	0.24581
P60174	TPI1	0.247207
Q92928	RAB1C	0.252793
Q15942	ZYX	0.252793
Q01518	CAP1	0.25419
P48047	ATP5O	0.26257
Q9H0U4	RAB1B	0.268156
O95881	TXNDC12	0.27095
P62820	RAB1A	0.272346
P40926	MDH2	0.276536
P27797	CALR	0.286313
Q9UN86	G3BP2	0.298883
P24844	MYL9	0.303073
Q7Z417	NUFIP2	0.311453
P62273	RPS29	0.311453
P23284	PPIB	0.318436
P47755	CAPZA2	0.324022
P02768	ALB	0.333799
P02545	LMNA	0.335196
P27694	RPA1	0.337989
P16401	HIST1H1B	0.339385
P07237	P4HB	0.344972
P62888	RPL30	0.356145
P30101	PDIA3	0.392458
Q14444	CAPRIN1	0.393855
P29966	MARCKS	0.395251
P20700	LMNB1	0.396648
Q96PK6	RBM14	0.409218
P19105	MYL12A	0.410615
O14950	MYL12B	0.412011
P04075	ALDOA	0.420391
Q5JNZ5	RPS26P11	0.427374
P07737	PFN1	0.430168
P12814	ACTN1	0.438547
P55072	VCP	0.438547
P46779	RPL28	0.441341
P52907	CAPZA1	0.444134
P46778	RPL21	0.459497
Q9H361	PABPC3	0.462291
P14649	MYL6B	0.463687
P39019	RPS19	0.46648
O43707	ACTN4	0.467877
Q13283	G3BP1	0.493017
P06753	TPM3	0.494413
Q96E39	RBMXL1	0.497207
P13929	ENO3	0.498603
P47756	CAPZB	0.511173
P62081	RPS7	0.513966
Q71UM5	RPS27L	0.519553
P62854	RPS26	0.523743
Q13310	PABPC4	0.52514
P38159	RBMX	0.526536
P25398	RPS12	0.53352
Q16695	HIST3H3	0.534916
P84243	H3F3B	0.536313
P68431	HIST1H3H	0.541899
Q71DI3	HIST2H3C	0.543296
P62917	RPL8	0.544693
Q9Y281	CFL2	0.547486
P30050	RPL12	0.554469
P39023	RPL3	0.561453
Q13151	HNRNPA0	0.565642
Q00610	CLTC	0.567039
P11940	PABPC1	0.569832
P37802	TAGLN2	0.572626
P60660	MYL6	0.574022
P42677	RPS27	0.574022
P40227	CCT6A	0.576816
P62266	RPS23	0.576816
P62750	RPL23A	0.583799
P18621	RPL17	0.592179
P06576	ATP5B	0.596369
P35268	RPL22	0.599162
P46776	RPL27A	0.600559
P62937	PPIA	0.613128
P05387	RPLP2	0.614525
P07910	HNRNPC	0.620112
P35579	MYH9	0.625698
P67809	YBX1	0.625698
P84090	ERH	0.634078
P04406	GAPDH	0.639665
P14625	HSP90B1	0.642458
P62753	RPS6	0.650838
Q8IUE6	HIST2H2AB	0.657821
Q15365	PCBP1	0.659218
P06733	ENO1	0.667598
Q96QV6	HIST1H2AA	0.668994
P23246	SFPQ	0.675978
P16104	H2AFX	0.675978
P62805	HIST1H4D	0.682961
P62913	RPL11	0.691341
P25705	ATP5A1	0.692737
P23528	CFL1	0.692737
P62241	RPS8	0.695531
Q15233	NONO	0.705307
P62829	RPL23	0.708101
P62263	RPS14	0.717877
P10809	HSPD1	0.726257
P52272	HNRNPM	0.726257
Q92841	DDX17	0.730447
P19338	NCL	0.736034
P52597	HNRNPF	0.73743
P17844	DDX5	0.73743
P14618	PKM	0.748603
P22626	HNRNPA2B1	0.748603
P55795	HNRNPH2	0.75419
P08670	VIM	0.75838
Q06830	PRDX1	0.76676
P04908	HIST1H2AB	0.768156
Q7L7L0	HIST3H2A	0.768156
Q93077	HIST1H2AC	0.768156
P0C0S8	HIST1H2AK	0.769553
P20671	HIST1H2AD	0.769553
Q96KK5	HIST1H2AH	0.769553
Q99878	HIST1H2AJ	0.769553
Q9BTM1	H2AFJ	0.769553
P09651	HNRNPA1	0.77095
P38646	HSPA9	0.77095
Q16777	HIST2H2AC	0.77095
Q6FI13	HIST2H2AA3	0.77095
P06748	NPM1	0.773743
P31943	HNRNPH1	0.77933
P61978	HNRNPK	0.811453
P16402	HIST1H1D	0.837989
P10412	HIST1H1E	0.844972
P16403	HIST1H1C	0.857542
Q562R1	ACTBL2	0.877095
Q9BYX7	POTEKP	0.884078
Q05639	EEF1A2	0.900838
P62736	ACTA2	0.912011
P63267	ACTG2	0.912011
P68104	EEF1A1	0.912011
Q5VTE0	EEF1A1P5	0.912011
P68032	ACTC1	0.916201
P68133	ACTA1	0.916201
P11021	HSPA5	0.923184
P60709	ACTB	0.931564
P63261	ACTG1	0.931564
P04350	TUBB4A	0.932961
Q9NY65	TUBA8	0.942737
Q13885	TUBB2A	0.942737
Q9BVA1	TUBB2B	0.942737
P68371	TUBB4B	0.946927
P68366	TUBA4A	0.948324
P07437	TUBB	0.956704
Q6PEY2	TUBA3E	0.958101
Q13748	TUBA3D	0.963687
P54652	HSPA2	0.96648
P68363	TUBA1B	0.969274
Q9BQE3	TUBA1C	0.969274
Q71U36	TUBA1A	0.969274
P11142	HSPA8	0.981844
P05107	ITGB2	/ 716
Q8NBZ7	UXS1	/ 716
P02655	APOC2	/ 716
P78537	BLOC1S1	/ 716
Q6ICB0	DESI1	/ 716
P13284	IFI30	/ 716
P36222	CHI3L1	/ 716
P62158	Invalid identifier / gene not available
A8MW06	Invalid identifier / gene not available
